# Supplementary material for: N′-(3-Bromo-5-chloro-2-hydroxy­benzyl­idene)-2-methoxy­benzohydrazide
Source: Acta Crystallogr Sect E Struct Rep Online. 2009 Mar 25;65(Pt 4):o851. doi: 10.1107/S1600536809010198 (PMC2969039; doi:10.1107/S1600536809010198)
Supplement: Supplementary file 2 [file e-65-0o851-Isup2.hkl]

# 
# h,k,l, Fc-squared, Fo-squared, sigma(Fo-squared) and status flag 
# 
data_I
_shelx_title ' p1 in  Cc' 
_shelx_refln_list_code          4 
_shelx_F_calc_maximum      321.85 
_exptl_crystal_F_000       768.00 
_reflns_d_resolution_high  0.7831 
 
loop_ 
 _symmetry_equiv_pos_as_xyz 
 'x, y, z' 
 'x, -y, z+1/2' 
 'x+1/2, y+1/2, z' 
 'x+1/2, -y+1/2, z+1/2' 
 
_cell_length_a    10.8830 
_cell_length_b    12.8630 
_cell_length_c    10.9500 
_cell_angle_alpha  90.000 
_cell_angle_beta   96.027 
_cell_angle_gamma  90.000 
 
_shelx_F_squared_multiplier     1.000 
 
loop_ 
 _refln_index_h 
 _refln_index_k 
 _refln_index_l 
 _refln_F_squared_calc 
 _refln_F_squared_meas 
 _refln_F_squared_sigma 
 _refln_observed_status 
  -3   1 -13      549.60      704.15     69.33 o 
  -1   1 -13      333.35      404.54     42.44 o 
   1   1 -13      453.20      547.37     56.58 o 
   3   1 -13      173.26      141.95     49.44 o 
  -2   2 -13       32.28       20.58     71.96 o 
   0   2 -13      113.78      137.84     32.60 o 
   2   2 -13       42.58       69.88     35.71 o 
   4   2 -13      121.93      170.63     55.92 o 
  -3   3 -13      233.33      296.93     44.64 o 
  -1   3 -13      208.11      277.13     81.74 o 
   1   3 -13      219.83      186.34     42.30 o 
   3   3 -13      412.88      377.40     68.12 o 
   5   3 -13      180.06      173.81     64.82 o 
  -2   4 -13       70.40       49.15     47.35 o 
   0   4 -13      114.92      194.91     35.87 o 
   2   4 -13       78.89       24.94     47.79 o 
   4   4 -13      110.84       69.99     55.04 o 
  -1   5 -13      187.64      170.80     37.66 o 
   1   5 -13      200.70      167.33     43.73 o 
   3   5 -13      154.94      113.82     55.04 o 
   2   6 -13      148.82      126.90     56.69 o 
  -4   0 -12      397.10      425.63     55.48 o 
  -2   0 -12      951.44      912.69     68.23 o 
   0   0 -12      351.76      521.88     50.87 o 
   2   0 -12      508.08      590.55     50.43 o 
  -5   1 -12        1.12      -24.62     29.07 o 
  -3   1 -12       15.42       14.95     26.70 o 
  -1   1 -12       79.11       64.49     35.16 o 
   1   1 -12       94.77      124.04     34.17 o 
   3   1 -12       50.17       33.95     38.89 o 
  -4   2 -12      464.26      479.47     59.22 o 
  -2   2 -12      633.93      618.70     47.09 o 
   0   2 -12      672.62      743.35     48.22 o 
   2   2 -12     1067.36      994.10     92.84 o 
   4   2 -12       46.67       15.71     41.75 o 
  -5   3 -12      100.90       69.21     37.06 o 
  -3   3 -12      101.43       72.88     32.43 o 
  -1   3 -12      304.95      318.76     38.46 o 
   1   3 -12      276.42      340.79     35.54 o 
   3   3 -12       59.01       75.04     47.90 o 
   5   3 -12      139.25      162.83     59.22 o 
  -4   4 -12      254.89      313.22     44.60 o 
  -2   4 -12       95.44       75.13     36.75 o 
   0   4 -12      781.12      824.31     58.18 o 
   2   4 -12      237.08      211.06     57.68 o 
   4   4 -12      266.58      224.90     60.32 o 
   6   4 -12       35.15       25.27     57.57 o 
  -3   5 -12      386.11      479.82     47.02 o 
  -1   5 -12      288.07      277.56     38.31 o 
   1   5 -12      127.70      113.88     33.93 o 
   3   5 -12      206.35      141.51     55.15 o 
   5   5 -12       54.88       18.57     51.20 o 
  -2   6 -12      515.40      588.23     49.55 o 
   0   6 -12      297.24      348.84     40.97 o 
   2   6 -12       40.47       52.08     48.45 o 
   4   6 -12       51.87       43.07     51.09 o 
  -1   7 -12      248.84      270.85     40.14 o 
   1   7 -12      294.31      290.55     44.79 o 
   3   7 -12       47.46       34.50     49.77 o 
   0   8 -12      271.60      328.44     45.95 o 
   2   8 -12      134.19      157.10     69.55 o 
  -7   1 -11      237.81      279.59     83.12 o 
  -5   1 -11      741.54      786.59     48.95 o 
  -3   1 -11      778.71      771.08     42.78 o 
  -1   1 -11     1705.45     1655.26     62.26 o 
   1   1 -11      268.61      268.72     24.49 o 
  -6   2 -11        2.20      -16.01     30.40 o 
  -4   2 -11       50.72       30.75     26.21 o 
  -2   2 -11      134.12       89.77     21.14 o 
   0   2 -11      558.54      601.32     41.90 o 
   2   2 -11      278.61      209.74     47.02 o 
   4   2 -11       90.29       39.33     40.98 o 
  -7   3 -11      306.23      253.73     47.71 o 
  -5   3 -11      320.10      408.58     49.99 o 
  -3   3 -11      762.39      703.08     48.98 o 
  -1   3 -11      882.94      940.17     52.80 o 
   1   3 -11      402.75      451.26     44.39 o 
   3   3 -11      112.16       78.89     44.28 o 
   5   3 -11      600.16      613.95     83.50 o 
   7   3 -11      142.26      159.64     79.44 o 
  -6   4 -11      202.19      160.79     42.33 o 
  -4   4 -11      414.44      364.68     41.80 o 
  -2   4 -11      203.76      229.59     33.49 o 
   0   4 -11       69.03       82.05     22.04 o 
   2   4 -11      177.69      173.83     33.72 o 
   4   4 -11      162.01       93.72     48.12 o 
   6   4 -11      149.38      249.40     68.34 o 
   8   4 -11       93.96      134.81     83.28 o 
  -5   5 -11      208.39      326.12     43.51 o 
  -3   5 -11      792.16      865.87     54.86 o 
  -1   5 -11      292.14      294.68     35.53 o 
   1   5 -11      719.94      681.76     53.81 o 
   3   5 -11      264.17      263.91     59.44 o 
   5   5 -11      108.66      103.17     53.29 o 
   7   5 -11        4.96       48.45     60.87 o 
  -4   6 -11      275.15      254.05     39.57 o 
  -2   6 -11      520.97      558.83     69.22 o 
   0   6 -11      493.99      429.87     46.99 o 
   2   6 -11      304.60      281.63     38.85 o 
   4   6 -11      127.44      104.38     51.64 o 
   6   6 -11       20.07       68.34     57.13 o 
  -5   7 -11      290.44      312.44     45.12 o 
  -3   7 -11      282.43      281.26     39.72 o 
  -1   7 -11      222.27      250.06     36.61 o 
   1   7 -11       35.66       40.50     31.93 o 
   3   7 -11       56.43       48.45     47.57 o 
   5   7 -11      193.36      134.70     54.71 o 
  -4   8 -11      124.40      189.55     40.53 o 
  -2   8 -11      271.21      264.29     39.75 o 
   0   8 -11      306.30      267.13     45.17 o 
   2   8 -11      221.19      176.93     39.60 o 
   4   8 -11      361.21      293.57     66.14 o 
  -1   9 -11      138.50      117.64     37.82 o 
   1   9 -11      395.37      397.78     51.74 o 
   3   9 -11       55.72       48.83     34.13 o 
   0  10 -11       94.60       73.05     44.28 o 
   2  10 -11      157.66      153.16     56.47 o 
  -8   0 -10      352.69      315.22     56.14 o 
  -6   0 -10      753.16      659.55     61.20 o 
  -4   0 -10     3687.53     3455.83    155.58 o 
  -2   0 -10       31.32       92.07     29.66 o 
   0   0 -10      845.38      842.37     54.61 o 
  -7   1 -10      111.56       51.96     30.42 o 
  -5   1 -10        9.81       -2.31     25.87 o 
  -3   1 -10      130.90      102.19     22.59 o 
  -1   1 -10      225.19      209.75     36.70 o 
   1   1 -10       61.91       19.89     19.40 o 
  -8   2 -10      213.46      152.10     36.09 o 
  -6   2 -10      554.99      542.18     74.88 o 
  -4   2 -10      873.44      959.38     47.07 o 
  -2   2 -10      798.06      794.70     39.26 o 
   0   2 -10     1824.16     1846.23     52.78 o 
   2   2 -10     2106.07     1928.65    133.93 o 
  -7   3 -10       81.21       20.19     71.14 o 
  -5   3 -10       34.73      -11.12     37.14 o 
  -3   3 -10      534.26      493.28     29.70 o 
  -1   3 -10      236.25      291.52     31.40 o 
   1   3 -10      155.59      173.20     29.30 o 
   3   3 -10      231.73      131.07     43.18 o 
  -8   4 -10      289.18      299.04     51.02 o 
  -6   4 -10      532.54      555.91     48.32 o 
  -4   4 -10      492.78      558.17     52.68 o 
  -2   4 -10      902.78      912.77     51.49 o 
   0   4 -10      338.92      375.40     48.45 o 
   2   4 -10     1344.63     1367.26     75.99 o 
   4   4 -10      240.84      267.42     56.03 o 
   6   4 -10      380.24      460.46     77.02 o 
   8   4 -10       83.49      203.59     82.40 o 
  -7   5 -10      195.05      274.87     43.92 o 
  -5   5 -10      690.37      707.08     52.27 o 
  -3   5 -10      149.15      123.90     31.26 o 
  -1   5 -10      514.65      511.02     33.19 o 
   1   5 -10      101.03       73.08     27.17 o 
   3   5 -10      566.78      623.37     48.90 o 
   5   5 -10      343.24      360.70     66.14 o 
   7   5 -10       27.78       37.14     53.29 o 
   9   5 -10       12.53       46.80     79.98 o 
  -6   6 -10      476.63      477.86     48.11 o 
  -4   6 -10      416.13      466.54     43.37 o 
  -2   6 -10      512.43      561.75     43.90 o 
   0   6 -10      547.67      523.75     47.57 o 
   2   6 -10      228.49      234.65     34.43 o 
   4   6 -10       58.47       89.98     46.80 o 
   6   6 -10       75.25       60.43     50.76 o 
   8   6 -10       16.19        9.01     58.23 o 
  -5   7 -10      262.39      242.30     67.40 o 
  -3   7 -10     1002.99     1004.19     85.42 o 
  -1   7 -10      341.18      356.25     31.75 o 
   1   7 -10      594.89      676.92     83.12 o 
   3   7 -10      231.68      279.09     38.23 o 
   5   7 -10      216.24      203.70     55.81 o 
   7   7 -10      141.08      175.13     63.61 o 
  -4   8 -10       85.13       73.84     32.71 o 
  -2   8 -10      268.62      306.41     35.37 o 
   0   8 -10       17.28       31.29     34.38 o 
   2   8 -10      223.43      228.98     38.38 o 
   4   8 -10       57.61       69.33     47.24 o 
   6   8 -10      206.65      113.61     52.41 o 
  -3   9 -10      104.70      116.12     33.85 o 
  -1   9 -10      674.25      686.64     44.08 o 
   1   9 -10      635.47      750.21    126.57 o 
   3   9 -10      389.98      446.87     47.01 o 
   5   9 -10      140.68      157.00     56.47 o 
  -2  10 -10      136.62      132.93     39.34 o 
   0  10 -10       57.32       72.96     40.16 o 
   2  10 -10      110.41      112.66     38.70 o 
   4  10 -10        5.37      -23.95     44.72 o 
  -1  11 -10       76.81       84.84     35.35 o 
   1  11 -10       70.25       63.74     40.89 o 
   3  11 -10      239.81      246.44     58.23 o 
  -9   1  -9      261.10      181.46     36.46 o 
  -7   1  -9     1294.52     1303.35     58.19 o 
  -5   1  -9      229.04      281.18     52.57 o 
  -3   1  -9     1489.41     1542.72     57.50 o 
  -1   1  -9     2537.42     2568.31     72.39 o 
   1   1  -9     2972.72     2871.99    172.82 o 
  -8   2  -9       29.02       -5.84     29.67 o 
  -6   2  -9       56.78       55.38     42.08 o 
  -4   2  -9       34.89       49.55     21.34 o 
  -2   2  -9      378.31      371.52     26.13 o 
   0   2  -9      364.89      368.11     23.94 o 
   2   2  -9      710.56      671.41     62.63 o 
  -9   3  -9      267.24      153.19     70.37 o 
  -7   3  -9      321.67      315.64     34.64 o 
  -5   3  -9      710.70      706.93     52.90 o 
  -3   3  -9     2190.24     2217.90     66.59 o 
  -1   3  -9     2704.30     2573.72     66.75 o 
   1   3  -9      391.93      381.25     35.94 o 
   3   3  -9      118.62      121.13     23.63 o 
  -8   4  -9      171.21      154.64     28.62 o 
  -6   4  -9      539.04      516.26     33.70 o 
  -4   4  -9      454.96      495.32     30.18 o 
  -2   4  -9      195.57      226.93     35.10 o 
   0   4  -9      255.43      250.49     31.46 o 
   2   4  -9     2503.88     2558.68    112.30 o 
   4   4  -9      291.02      269.40     51.86 o 
   6   4  -9       77.39       66.25     46.04 o 
   8   4  -9      178.36      267.20     82.84 o 
  10   4  -9       16.69      153.93    132.50 o 
  -7   5  -9      275.27      285.34     53.56 o 
  -5   5  -9      408.30      433.09     41.38 o 
  -3   5  -9      411.59      480.51     38.05 o 
  -1   5  -9     1853.13     1877.03     66.00 o 
   1   5  -9      428.42      434.31     39.15 o 
   3   5  -9      970.96     1002.86     58.16 o 
   5   5  -9      173.27      206.22     50.98 o 
   7   5  -9       25.60       92.18     52.19 o 
   9   5  -9       52.39      147.55     78.45 o 
  -8   6  -9      238.81      248.51     66.53 o 
  -6   6  -9      332.04      333.49     40.97 o 
  -4   6  -9      387.35      413.07     38.53 o 
  -2   6  -9      621.84      597.66     35.29 o 
   0   6  -9     1067.69     1127.32     66.07 o 
   2   6  -9      929.40     1018.33     61.14 o 
   4   6  -9      186.38      212.16     51.97 o 
   6   6  -9       63.70      121.19     48.34 o 
   8   6  -9      113.89      128.99     60.87 o 
  -7   7  -9      133.25      190.67     39.18 o 
  -5   7  -9      736.88      820.07     53.46 o 
  -3   7  -9      378.09      360.32     36.86 o 
  -1   7  -9      279.47      309.47     40.96 o 
   1   7  -9      232.79      199.43     33.29 o 
   3   7  -9      969.81      994.23     61.37 o 
   5   7  -9      255.71      204.36     52.52 o 
   7   7  -9      112.94      146.02     56.58 o 
   9   7  -9       13.97      -26.92     52.63 o 
  -6   8  -9      289.46      304.20     41.86 o 
  -4   8  -9      589.64      572.25     46.59 o 
  -2   8  -9     1054.56     1055.88     55.89 o 
   0   8  -9      559.77      613.64     52.82 o 
   2   8  -9      278.97      284.88     49.55 o 
   4   8  -9      887.65      888.59     57.36 o 
   6   8  -9      738.58      602.96     76.80 o 
   8   8  -9      320.82      236.99     64.60 o 
  -5   9  -9       15.12       23.47     32.91 o 
  -3   9  -9       37.23       31.65     38.33 o 
  -1   9  -9      174.02      206.93     33.50 o 
   1   9  -9      263.14      355.60     44.51 o 
   3   9  -9      131.64      160.14     33.21 o 
   5   9  -9       28.79       55.48     45.16 o 
   7   9  -9      139.20      142.28     54.39 o 
  -4  10  -9      314.53      339.51     42.60 o 
  -2  10  -9      470.90      534.40     72.59 o 
   0  10  -9      975.17     1128.49     75.67 o 
   2  10  -9      318.89      353.68     45.25 o 
   4  10  -9       24.28       26.65     29.65 o 
   6  10  -9      106.86       75.37     50.54 o 
  -3  11  -9        6.12      -18.50     26.40 o 
  -1  11  -9       71.83       59.83     27.92 o 
   1  11  -9       19.89        7.94     35.40 o 
   3  11  -9        0.87       -5.70     34.06 o 
  -2  12  -9       19.56        1.23     27.46 o 
   0  12  -9      349.32      427.91     74.55 o 
   2  12  -9      275.82      300.38     64.16 o 
   4  12  -9      205.74      121.41     49.00 o 
 -10   0  -8      244.75      193.04     50.54 o 
  -8   0  -8      237.60      290.38     49.55 o 
  -6   0  -8     1684.25     1759.45     92.73 o 
  -4   0  -8     3001.69     2886.38    129.10 o 
  -2   0  -8     4159.19     3940.14    163.93 o 
   0   0  -8     1049.70     1061.01     60.76 o 
  -9   1  -8        3.97      -50.66     45.05 o 
  -7   1  -8      121.47       86.48     26.25 o 
  -5   1  -8      443.01      408.29     30.41 o 
  -3   1  -8      401.27      424.78     28.40 o 
  -1   1  -8      167.20      175.61     15.95 o 
   3   1  -8      220.72      188.76     28.35 o 
 -10   2  -8      362.24      291.66     38.92 o 
  -8   2  -8      241.06      177.54     32.13 o 
  -6   2  -8      913.74      871.00     87.95 o 
  -4   2  -8     1507.34     1517.95     56.86 o 
  -2   2  -8     2441.37     2407.89     67.89 o 
   0   2  -8     2170.66     2103.73     66.11 o 
   2   2  -8     3782.77     3651.07    209.41 o 
  -9   3  -8       64.26       35.93     29.82 o 
  -7   3  -8       52.92      -33.31     30.05 o 
  -5   3  -8      249.94      201.67     42.13 o 
  -3   3  -8      459.25      484.19     29.60 o 
  -1   3  -8     1962.57     1946.79     51.65 o 
   1   3  -8      789.85      795.89     33.26 o 
   3   3  -8     1731.01     1714.42     81.82 o 
  -8   4  -8      195.18      206.09     28.46 o 
  -6   4  -8     1229.17     1249.19     47.66 o 
  -4   4  -8     1920.35     1873.83     59.18 o 
  -2   4  -8      598.31      575.05     24.75 o 
   0   4  -8       86.63       88.05     22.63 o 
   2   4  -8     1858.82     1861.44     84.91 o 
   4   4  -8     1418.33     1461.01     71.67 o 
   6   4  -8     1172.50     1219.88    105.58 o 
   8   4  -8      328.31      459.80     83.94 o 
  10   4  -8      108.10      261.05    115.25 o 
  -9   5  -8      377.71      371.91     34.95 o 
  -7   5  -8      226.27      227.72     26.78 o 
  -5   5  -8      634.60      584.66     32.33 o 
  -3   5  -8     1074.99     1066.61     43.73 o 
  -1   5  -8     2978.76     2921.28    128.02 o 
   1   5  -8      968.82      994.78     57.28 o 
   3   5  -8      398.80      399.53     36.92 o 
   5   5  -8      496.39      472.00     61.09 o 
   7   5  -8       97.20      134.48     50.32 o 
   9   5  -8      188.04      292.58     78.45 o 
  11   5  -8       53.48       97.12    103.94 o 
  -8   6  -8      404.46      502.06     47.72 o 
  -6   6  -8       65.77       82.66     61.75 o 
  -4   6  -8     1737.07     1716.03     74.39 o 
  -2   6  -8      223.76      210.62     22.39 o 
   0   6  -8     3335.56     3473.98    150.05 o 
   2   6  -8      805.78      862.50     54.61 o 
   4   6  -8      345.05      349.13     34.39 o 
   6   6  -8       67.24      102.29     42.63 o 
   8   6  -8      134.92      120.09     53.40 o 
  10   6  -8       89.71      107.56     69.55 o 
  -7   7  -8      394.07      406.16     43.60 o 
  -5   7  -8      538.98      614.61     44.91 o 
  -3   7  -8     1286.66     1256.24     92.97 o 
  -1   7  -8     1040.73     1129.67     66.65 o 
   1   7  -8      274.59      337.52     53.40 o 
   3   7  -8     1529.24     1583.07     80.53 o 
   5   7  -8      690.27      606.15     68.89 o 
   7   7  -8      237.51      268.19     58.89 o 
   9   7  -8      118.54       96.47     58.34 o 
  -8   8  -8       36.31       17.15     35.46 o 
  -6   8  -8      174.20      169.50     34.49 o 
  -4   8  -8      296.01      331.06     35.65 o 
  -2   8  -8       57.20       48.80     21.22 o 
   0   8  -8      549.47      587.47     49.52 o 
   2   8  -8      278.68      272.88     34.60 o 
   4   8  -8      865.14      819.99     54.24 o 
   6   8  -8       32.08       30.21     39.00 o 
   8   8  -8       67.96       42.74     45.16 o 
  -7   9  -8      187.00      141.56     37.60 o 
  -5   9  -8      239.83      309.79     55.48 o 
  -3   9  -8      925.75      797.16     75.29 o 
  -1   9  -8      340.39      349.48     43.62 o 
   1   9  -8      398.91      428.73     45.98 o 
   3   9  -8     1226.27     1228.04     71.60 o 
   5   9  -8      995.90     1048.16     63.09 o 
   7   9  -8      179.81      181.83     54.39 o 
   9   9  -8       15.04       33.73     48.89 o 
  -6  10  -8       43.03       65.56     34.04 o 
  -4  10  -8      120.29      101.41     27.40 o 
  -2  10  -8      465.74      501.00     39.23 o 
   0  10  -8      195.93      224.43     40.26 o 
   2  10  -8      152.47      149.85     34.92 o 
   4  10  -8        7.77       18.40     27.02 o 
   6  10  -8       50.93       32.63     43.40 o 
   8  10  -8        1.94      -16.70     44.28 o 
  -5  11  -8      175.83      149.70     36.09 o 
  -3  11  -8      802.76      931.08     70.50 o 
  -1  11  -8      532.68      587.29     63.28 o 
   1  11  -8      162.46      218.57     41.60 o 
   3  11  -8      126.10      124.07     35.16 o 
   5  11  -8      133.85      167.70     56.86 o 
  -4  12  -8      200.25      134.68     34.62 o 
  -2  12  -8       16.13        9.98     29.80 o 
   0  12  -8        9.96      -38.79     36.37 o 
   2  12  -8       64.38       74.58     37.29 o 
   4  12  -8      140.98       88.96     35.97 o 
  -1  13  -8      295.52      329.70     39.89 o 
   1  13  -8      396.47      466.07     74.93 o 
   3  13  -8      274.63      314.67     62.30 o 
 -11   1  -7       83.96       68.12     32.28 o 
  -9   1  -7      614.52      560.35     43.12 o 
  -7   1  -7     1042.16     1071.25     61.25 o 
  -5   1  -7     2062.11     2074.90     70.82 o 
  -3   1  -7     1140.20     1171.72     44.44 o 
  -1   1  -7     4548.17     4542.84    115.31 o 
   3   1  -7     4693.28     4477.29    243.47 o 
 -10   2  -7       42.53       10.83     28.39 o 
  -8   2  -7      181.32      123.66     28.61 o 
  -6   2  -7      158.76      199.70     24.40 o 
  -4   2  -7       98.93      101.16     18.73 o 
  -2   2  -7      287.91      332.85     18.71 o 
   0   2  -7      217.43      224.42     16.10 o 
   2   2  -7     1246.20     1178.68     78.78 o 
   4   2  -7      191.79      218.53     25.38 o 
  -9   3  -7      308.00      298.95     34.24 o 
  -7   3  -7      513.58      544.37     42.19 o 
  -5   3  -7     1684.79     1747.07     62.69 o 
  -3   3  -7     2737.48     2652.32    133.90 o 
  -1   3  -7     2957.60     2920.73     88.65 o 
   1   3  -7     1982.32     1920.00     59.69 o 
   3   3  -7     3011.39     2792.88    158.43 o 
 -10   4  -7        4.84       20.84     29.17 o 
  -8   4  -7      458.84      458.76     32.78 o 
  -6   4  -7      648.59      578.24     32.74 o 
  -4   4  -7     1080.55      995.29     38.38 o 
  -2   4  -7     1184.77     1132.30     34.64 o 
   0   4  -7     3100.60     2938.34     87.97 o 
   2   4  -7       62.23       82.37     19.05 o 
   4   4  -7      740.27      738.49     42.46 o 
   6   4  -7      500.10      382.46     57.79 o 
  12   4  -7        0.43      224.24    184.80 o 
  -9   5  -7      198.55      237.21     31.78 o 
  -7   5  -7     1041.35     1018.93     42.65 o 
  -5   5  -7      289.97      277.15     23.89 o 
  -3   5  -7      815.28      781.11     28.41 o 
  -1   5  -7     3814.81     3795.85    153.56 o 
   1   5  -7     4525.91     4419.92    180.66 o 
   3   5  -7     2126.92     2055.86     93.80 o 
   5   5  -7      829.56      798.31     74.82 o 
   7   5  -7      232.46      268.63     54.17 o 
   9   5  -7        7.63       30.98     48.45 o 
  11   5  -7       12.43       88.77     81.19 o 
 -10   6  -7      108.65       94.92     27.52 o 
  -8   6  -7      435.75      457.56     33.22 o 
  -6   6  -7      402.34      403.32     27.16 o 
  -4   6  -7     1411.26     1314.83     49.65 o 
  -2   6  -7      296.36      260.00     23.20 o 
   0   6  -7     4726.51     4764.82    209.08 o 
   2   6  -7     3660.85     3630.82    154.03 o 
   4   6  -7      981.37     1043.09     58.14 o 
   6   6  -7      368.87      419.37     59.44 o 
   8   6  -7       12.74      -14.72     37.14 o 
  10   6  -7       45.48       47.79     56.80 o 
  -9   7  -7       36.37       54.35     33.97 o 
  -7   7  -7      850.03      797.04     69.71 o 
  -5   7  -7       45.74       53.48     24.94 o 
  -3   7  -7     1083.33     1048.78     44.11 o 
  -1   7  -7      265.67      303.57     46.91 o 
   1   7  -7     2545.30     2601.12    117.48 o 
   3   7  -7       38.41       11.78     19.19 o 
   5   7  -7      604.31      566.94     41.84 o 
   7   7  -7      390.70      401.35     62.96 o 
   9   7  -7       90.80      114.04     52.63 o 
  11   7  -7        6.72        2.09     58.23 o 
  -8   8  -7       40.59       63.81     33.76 o 
  -6   8  -7     1062.42     1008.26     86.03 o 
  -4   8  -7      809.86      816.20     40.89 o 
  -2   8  -7      901.30      879.38     42.13 o 
   0   8  -7     1438.51     1480.20     78.69 o 
   2   8  -7     1757.13     1689.07     80.89 o 
   4   8  -7      475.86      436.65     38.87 o 
   6   8  -7      589.98      568.03     66.69 o 
   8   8  -7      172.89      195.46     50.76 o 
  10   8  -7      119.91       81.41     53.51 o 
  -7   9  -7      101.01       56.21     32.48 o 
  -5   9  -7      101.89      100.86     26.44 o 
  -3   9  -7       39.78       60.93     22.26 o 
  -1   9  -7      158.74      183.87     35.84 o 
   1   9  -7      300.56      327.90     38.39 o 
   3   9  -7      153.97      197.32     31.75 o 
   5   9  -7      123.22      126.52     28.29 o 
   7   9  -7       51.54       36.04     39.11 o 
   9   9  -7       24.99       24.61     43.95 o 
  -6  10  -7      443.59      562.69     75.75 o 
  -4  10  -7      278.83      313.56     30.94 o 
  -2  10  -7      666.74      664.46     39.63 o 
   0  10  -7     1231.35     1219.94     73.69 o 
   2  10  -7     1116.53     1192.39     69.96 o 
   4  10  -7      667.21      669.33     51.80 o 
   6  10  -7      109.36      104.08     30.21 o 
   8  10  -7       37.19       23.51     44.06 o 
  -5  11  -7      247.51      282.27     33.40 o 
  -3  11  -7      127.96      109.48     25.77 o 
  -1  11  -7      180.11      154.95     44.83 o 
   1  11  -7      156.83      118.65     35.99 o 
   3  11  -7       14.53       14.25     29.98 o 
   5  11  -7       10.68       41.55     29.09 o 
   7  11  -7       26.48       24.94     45.27 o 
  -4  12  -7      257.57      249.64     32.33 o 
  -2  12  -7      232.09      351.20     33.76 o 
   0  12  -7      245.56      318.98     48.61 o 
   2  12  -7      189.90      253.51     42.10 o 
   4  12  -7      361.76      366.17     52.35 o 
   6  12  -7      242.25      237.10     64.38 o 
  -3  13  -7       13.72        4.18     25.77 o 
  -1  13  -7       14.67      -26.86     39.91 o 
   1  13  -7      109.75      109.24     41.42 o 
   3  13  -7       49.69       26.54     35.67 o 
   5  13  -7       37.91       37.80     45.93 o 
   0  14  -7      152.18      141.84     60.54 o 
   2  14  -7       45.09       29.01     51.53 o 
 -10   0  -6      148.04      150.63     42.30 o 
  -8   0  -6      699.47      730.85     58.12 o 
  -6   0  -6      771.49      863.02     56.91 o 
  -4   0  -6     6688.20     6869.59    271.27 o 
  -2   0  -6     5468.16     5229.71    169.59 o 
 -11   1  -6       10.01        3.76     46.04 o 
  -9   1  -6        2.14        2.27     29.77 o 
  -7   1  -6      172.10      179.81     25.48 o 
  -5   1  -6      279.43      269.24     23.22 o 
  -3   1  -6      640.49      655.46     24.86 o 
  -1   1  -6      801.14      841.04     28.07 o 
   3   1  -6      247.72      214.36     26.59 o 
 -10   2  -6      187.37      219.13     31.85 o 
  -8   2  -6      750.85      729.83     59.49 o 
  -6   2  -6     1011.16     1006.50     55.92 o 
  -4   2  -6     2375.81     2395.00     75.74 o 
  -2   2  -6     3946.92     3846.89     98.31 o 
   0   2  -6    10058.57    10439.82    274.48 o 
   2   2  -6     8070.31     7873.90    420.69 o 
   4   2  -6     6838.17     7070.65    390.04 o 
 -11   3  -6      188.39      174.09     34.16 o 
  -9   3  -6      373.43      374.40     33.89 o 
  -7   3  -6       18.74       21.30     27.03 o 
  -5   3  -6      238.89      250.60     37.41 o 
  -3   3  -6      569.59      580.50     23.87 o 
  -1   3  -6     1455.38     1478.69     46.85 o 
   1   3  -6      827.42      861.60     31.78 o 
   3   3  -6     2828.35     2943.29    169.86 o 
 -10   4  -6      148.61       90.37     25.89 o 
  -8   4  -6       52.83       64.07     21.43 o 
  -6   4  -6     2441.85     2293.40     68.85 o 
  -4   4  -6     3496.39     3459.00     83.79 o 
  -2   4  -6     4079.00     3978.89     94.88 o 
   0   4  -6     3858.42     3712.39    106.91 o 
   2   4  -6      765.91      715.72     41.12 o 
   4   4  -6     3697.00     3640.35    150.17 o 
   6   4  -6      371.57      278.85     46.80 o 
  12   4  -6       26.80      137.34    114.26 o 
 -11   5  -6      139.98      188.03     35.10 o 
  -9   5  -6      168.27      138.43     25.13 o 
  -7   5  -6      314.36      301.04     25.95 o 
  -5   5  -6       43.40       57.19     17.13 o 
  -3   5  -6     8378.61     8117.68    184.42 o 
  -1   5  -6     2113.69     2098.25     66.26 o 
   1   5  -6      986.93     1010.61     52.34 o 
   3   5  -6      250.91      237.39     32.47 o 
   5   5  -6      579.67      597.20     38.33 o 
   7   5  -6      489.85      489.03     61.31 o 
   9   5  -6      141.04      213.15     56.14 o 
  11   5  -6       48.76      165.35     71.31 o 
 -10   6  -6      278.18      278.45     31.28 o 
  -8   6  -6       34.05       74.32     21.80 o 
  -6   6  -6       34.36       74.72     19.11 o 
  -4   6  -6     1381.25     1320.36     39.93 o 
  -2   6  -6     8036.33     7745.26    221.81 o 
   0   6  -6      950.90      935.47     53.40 o 
   2   6  -6     1286.20     1274.99     64.48 o 
   4   6  -6      215.41      209.74     29.77 o 
   6   6  -6      166.52      148.98     39.66 o 
   8   6  -6      230.08      293.68     54.93 o 
  10   6  -6       39.87       56.47     49.99 o 
  -9   7  -6      118.52      157.51     30.88 o 
  -7   7  -6      459.76      447.53     29.81 o 
  -5   7  -6     1329.02     1353.01     53.29 o 
  -3   7  -6     3046.98     2907.97    131.36 o 
  -1   7  -6     3464.59     3529.93    189.58 o 
   1   7  -6     1626.36     1633.98     94.98 o 
   3   7  -6     1075.92     1110.18     58.62 o 
   5   7  -6      864.35      855.17     50.76 o 
   7   7  -6      126.20      116.68     41.75 o 
   9   7  -6       23.72       36.04     41.97 o 
  11   7  -6      112.02      244.02     68.45 o 
  -8   8  -6       79.42       78.26     32.17 o 
  -6   8  -6       55.03       64.62     27.84 o 
  -4   8  -6      292.56      327.26     27.76 o 
  -2   8  -6      386.78      410.53     44.19 o 
   0   8  -6      193.72      211.74     30.96 o 
   2   8  -6      264.21      287.45     31.74 o 
   4   8  -6      704.00      734.31     46.77 o 
   6   8  -6      329.83      327.31     34.66 o 
   8   8  -6       35.05       37.47     36.59 o 
  10   8  -6       79.32      103.50     50.43 o 
  -9   9  -6      230.04      182.74     40.77 o 
  -7   9  -6      345.06      388.48    105.80 o 
  -5   9  -6      706.66      684.24     39.39 o 
  -3   9  -6      872.93      928.15     42.78 o 
  -1   9  -6      929.05      990.03     88.44 o 
   1   9  -6     2111.01     2126.23     97.49 o 
   3   9  -6     2452.10     2354.56    110.43 o 
   5   9  -6      439.24      420.66     49.50 o 
   7   9  -6      227.73      277.09     54.06 o 
   9   9  -6       57.78        3.52     39.00 o 
  -8  10  -6       23.18       48.03     34.81 o 
  -6  10  -6       21.30       13.98     24.77 o 
  -4  10  -6      115.19      129.26     24.18 o 
  -2  10  -6      155.99      144.34     23.54 o 
   0  10  -6      308.52      274.12     48.84 o 
   2  10  -6       87.20       98.54     28.09 o 
   4  10  -6       68.25       46.49     39.55 o 
   6  10  -6       32.53      -14.83     34.50 o 
   8  10  -6       54.00       69.66     45.05 o 
  -7  11  -6       71.54       50.26     32.45 o 
  -5  11  -6      393.40      338.00     42.28 o 
  -3  11  -6     1175.32     1195.79     51.41 o 
  -1  11  -6     1070.93     1248.59     76.65 o 
   1  11  -6      740.97      701.06     56.40 o 
   3  11  -6       81.18       91.34     30.16 o 
   5  11  -6      299.23      320.08     40.62 o 
   7  11  -6      111.89      120.20     50.21 o 
   9  11  -6      141.78       89.76     52.52 o 
  -6  12  -6      108.36      101.11     47.35 o 
  -4  12  -6      129.71      115.75     26.67 o 
  -2  12  -6      209.28      198.17     28.13 o 
   0  12  -6       83.63       87.42     37.65 o 
   2  12  -6      155.97      127.00     36.53 o 
   4  12  -6       90.08       73.46     32.00 o 
   6  12  -6      125.78       48.67     50.54 o 
  -5  13  -6       94.52      146.83     50.81 o 
  -3  13  -6       37.97       26.32     42.61 o 
  -1  13  -6      245.44      310.71     63.28 o 
   1  13  -6      872.42      850.66     66.21 o 
   3  13  -6      888.69      872.92     66.82 o 
   5  13  -6      229.92      244.02     68.01 o 
  -2  14  -6      139.67      183.70     65.48 o 
   0  14  -6      233.24      240.42     48.46 o 
   2  14  -6      120.19      158.35     43.78 o 
   4  14  -6      117.95      156.67     58.45 o 
 -11   1  -5      136.52      140.03     29.52 o 
  -9   1  -5      346.78      380.80     32.86 o 
  -7   1  -5     2149.67     2108.15     71.74 o 
  -5   1  -5     2447.77     2490.46     77.54 o 
  -3   1  -5    10983.08    11099.81    243.94 o 
  -1   1  -5     5234.58     4996.69    136.98 o 
   3   1  -5     4570.95     4302.71    243.03 o 
 -12   2  -5       53.72       32.54     28.61 o 
 -10   2  -5        1.74      -18.87     40.27 o 
  -8   2  -5       55.86       44.49     27.25 o 
  -6   2  -5      403.47      445.18     29.44 o 
  -4   2  -5      283.08      304.98     25.71 o 
  -2   2  -5      697.26      782.62     25.16 o 
   0   2  -5     3473.19     3607.17    101.64 o 
   2   2  -5     3253.47     3168.52    173.04 o 
   4   2  -5      750.31      757.00     52.85 o 
 -11   3  -5       74.20       74.38     28.43 o 
  -9   3  -5      489.06      490.65     35.58 o 
  -7   3  -5     1469.57     1531.22     72.68 o 
  -5   3  -5     4219.60     4001.16    126.62 o 
  -3   3  -5     4548.21     4457.92    112.76 o 
  -1   3  -5     5703.34     5553.60    153.13 o 
   1   3  -5     7901.22     8100.79    220.36 o 
   3   3  -5     1373.63     1225.70     80.86 o 
 -10   4  -5       44.79       28.41     22.95 o 
  -8   4  -5      203.22      210.66     23.64 o 
  -6   4  -5     2668.55     2572.91     91.83 o 
  -4   4  -5     3586.18     3517.16     84.38 o 
  -2   4  -5     2481.00     2532.99     61.52 o 
   0   4  -5     3359.05     3436.82     98.72 o 
   2   4  -5      633.57      643.85     38.20 o 
   4   4  -5     1826.02     1943.09     80.76 o 
   6   4  -5      561.03      607.80     60.21 o 
 -11   5  -5       42.15       84.94     31.11 o 
  -9   5  -5      376.07      356.90     28.77 o 
  -7   5  -5      320.97      322.46     25.25 o 
  -5   5  -5     4978.28     5007.52    117.86 o 
  -3   5  -5      861.02      823.31     27.41 o 
  -1   5  -5     1233.45     1240.96     54.78 o 
   1   5  -5     4998.49     5163.58    203.28 o 
   3   5  -5     1646.65     1551.42     70.28 o 
   5   5  -5     1896.39     1880.89     86.52 o 
   7   5  -5      349.51      351.47     49.33 o 
   9   5  -5       26.63       59.33     39.22 o 
  11   5  -5      142.40      229.30     65.48 o 
 -10   6  -5       50.96       67.65     32.14 o 
  -8   6  -5      701.46      675.79     36.91 o 
  -6   6  -5     3061.02     3082.26     78.66 o 
  -4   6  -5      487.65      460.34     21.89 o 
  -2   6  -5      692.40      648.46     30.12 o 
   0   6  -5     1431.48     1477.79     69.44 o 
   2   6  -5     4535.96     4636.02    187.35 o 
   4   6  -5     2078.65     2087.72     92.41 o 
   6   6  -5      689.63      732.61     69.88 o 
   8   6  -5      121.15      115.80     39.99 o 
  10   6  -5      116.80      150.41     51.20 o 
  -9   7  -5      115.52      129.98     37.83 o 
  -7   7  -5      307.81      345.54     25.71 o 
  -5   7  -5     2022.63     2088.69     56.85 o 
  -3   7  -5     1781.78     1729.30     59.58 o 
  -1   7  -5     2351.36     2317.25    110.00 o 
   1   7  -5      999.78     1079.04     59.66 o 
   3   7  -5      161.73      162.53     23.33 o 
   5   7  -5      894.16      906.60     50.57 o 
   7   7  -5      529.35      526.93     59.88 o 
   9   7  -5      108.41      119.65     45.60 o 
 -10   8  -5      119.93      152.75     52.63 o 
  -8   8  -5      633.00      638.33     36.46 o 
  -6   8  -5     1327.70     1335.29     54.73 o 
  -4   8  -5     1791.69     1765.88     96.87 o 
  -2   8  -5     2445.37     2369.34     76.55 o 
   0   8  -5     2586.63     2630.88    117.89 o 
   2   8  -5     1121.95     1172.13     63.26 o 
   4   8  -5       73.24      107.19     22.55 o 
   6   8  -5       64.57       65.37     33.73 o 
   8   8  -5      944.88      849.29     82.40 o 
  10   8  -5      502.71      499.36     68.67 o 
  -9   9  -5        6.22       -1.17     31.03 o 
  -7   9  -5       79.43       78.76     30.98 o 
  -5   9  -5      201.17      204.31     25.95 o 
  -3   9  -5      133.33      115.14     19.58 o 
  -1   9  -5      465.68     1141.54     95.81 o 
   1   9  -5      601.24      612.88     43.80 o 
   3   9  -5      694.19      652.65     45.88 o 
   5   9  -5       74.42       50.77     24.07 o 
   7   9  -5      215.76      227.43     48.34 o 
   9   9  -5        6.21      -30.21     35.93 o 
  -8  10  -5      305.61      345.21     41.67 o 
  -6  10  -5      590.13      593.85     39.52 o 
  -4  10  -5      462.50      500.00     34.03 o 
  -2  10  -5     1179.99     1094.18     63.78 o 
   0  10  -5     2031.91     1924.56     93.23 o 
   2  10  -5     1188.09     1201.86     67.34 o 
   4  10  -5      903.10      952.28     58.13 o 
   6  10  -5      178.36      194.25     47.68 o 
   8  10  -5       64.35      118.55     44.39 o 
  -7  11  -5        4.63        0.03     38.87 o 
  -5  11  -5       38.63        6.99     22.28 o 
  -3  11  -5       70.77       68.92     21.69 o 
  -1  11  -5      237.11      226.77     38.44 o 
   1  11  -5      115.26       84.46     30.81 o 
   3  11  -5       71.78       80.20     38.18 o 
   5  11  -5       16.32        7.25     40.76 o 
   7  11  -5       18.45        4.50     40.76 o 
  -6  12  -5      208.16      193.28     48.18 o 
  -4  12  -5      574.69      632.68    163.76 o 
  -2  12  -5      928.24      887.20     48.09 o 
   0  12  -5      581.39      583.46     52.34 o 
   2  12  -5      282.47      264.16     38.36 o 
   4  12  -5      208.22      168.65     36.06 o 
   6  12  -5      313.91      308.62     63.39 o 
   8  12  -5      144.66      113.17     56.47 o 
  -5  13  -5      167.62      129.17     46.69 o 
  -3  13  -5        0.72      -21.56     38.55 o 
  -1  13  -5      111.83       77.46     39.18 o 
   1  13  -5       43.72       31.99     34.94 o 
   3  13  -5      340.12      334.71     77.57 o 
   5  13  -5       24.35        3.19     50.76 o 
   7  13  -5        5.14      -36.15     51.42 o 
  -4  14  -5      203.23      300.49     70.76 o 
  -2  14  -5      352.01      365.32     87.84 o 
   0  14  -5      427.32      384.29     52.68 o 
   2  14  -5      286.40      385.07     51.42 o 
   4  14  -5      107.02       57.02     65.92 o 
  -1  15  -5      152.80      222.60     66.69 o 
   1  15  -5       67.72       48.89     52.41 o 
 -12   0  -4       63.56       20.99     37.69 o 
 -10   0  -4      466.88      553.63     51.86 o 
  -8   0  -4      643.48      700.53     53.62 o 
  -6   0  -4     5428.48     5174.19    209.30 o 
  -4   0  -4     6448.79     6331.78    247.65 o 
  -2   0  -4    45640.27    47711.32   1469.84 o 
 -11   1  -4       15.54       49.48     26.05 o 
  -9   1  -4       41.20       29.72     19.93 o 
  -7   1  -4       89.43       80.69     20.35 o 
  -5   1  -4      563.72      677.43     26.28 o 
  -3   1  -4     1101.86     1122.07     33.40 o 
  -1   1  -4     2604.25     2568.79     65.42 o 
   1   1  -4     7447.48     7966.96    436.62 o 
   3   1  -4      851.16      842.59     51.97 o 
 -12   2  -4      129.13       94.75     28.93 o 
 -10   2  -4      780.18      694.22     40.40 o 
  -8   2  -4     1629.36     1547.80    158.87 o 
  -6   2  -4     3130.11     3046.81     92.76 o 
  -4   2  -4     2942.94     2829.05     74.90 o 
  -2   2  -4     4779.17     4890.07    120.82 o 
   0   2  -4     8873.31     8537.14    232.80 o 
   2   2  -4     4434.03     4442.24    228.42 o 
   4   2  -4    10180.07    10979.58    560.55 o 
 -11   3  -4       85.04      134.66     28.60 o 
  -9   3  -4      928.26      800.20     65.10 o 
  -7   3  -4     1071.95     1096.48     45.30 o 
  -5   3  -4       87.40      114.97     14.71 o 
  -3   3  -4     1339.21     1372.53     39.99 o 
  -1   3  -4      543.86      639.80     34.17 o 
   1   3  -4     3175.45     3206.56     87.21 o 
   3   3  -4     3990.33     4216.46    233.47 o 
 -12   4  -4       37.35       29.04     28.93 o 
 -10   4  -4       39.48       48.94     25.93 o 
  -8   4  -4     2613.76     2710.66     89.57 o 
  -6   4  -4      709.53      739.46     28.40 o 
  -4   4  -4     3228.54     3240.54     77.07 o 
  -2   4  -4     5477.04     5583.94    125.57 o 
   0   4  -4     4123.64     4136.84    114.78 o 
   2   4  -4     5176.54     5304.59    217.84 o 
   4   4  -4     1725.27     1646.19     65.87 o 
 -11   5  -4      110.94      142.00     35.43 o 
  -9   5  -4      435.86      457.80     30.10 o 
  -7   5  -4      831.73      800.05     35.89 o 
  -5   5  -4     1688.50     1750.24     47.82 o 
  -3   5  -4     3099.42     2988.09     73.30 o 
  -1   5  -4     6392.42     6540.30    261.97 o 
   3   5  -4      882.47      863.46     45.35 o 
   5   5  -4     2195.31     2108.37     92.39 o 
   7   5  -4      320.38      330.60     45.38 o 
   9   5  -4       81.96      143.93     41.42 o 
 -10   6  -4      106.75       97.69     28.40 o 
  -8   6  -4      458.84      509.10     29.77 o 
  -6   6  -4      775.19      831.42     31.03 o 
  -4   6  -4      656.69      682.02     43.96 o 
  -2   6  -4     4738.84     4761.22    135.87 o 
   0   6  -4      747.66      732.10     41.33 o 
   2   6  -4     1611.08     1641.68     68.56 o 
   4   6  -4     1177.48     1206.43     67.46 o 
   6   6  -4      976.30     1081.77     85.04 o 
   8   6  -4       54.68       82.73     34.17 o 
  10   6  -4      219.18      196.23     46.80 o 
 -11   7  -4      160.56      107.16     31.84 o 
  -9   7  -4      754.57      802.31     39.01 o 
  -7   7  -4      227.88      280.47     23.21 o 
  -5   7  -4     1023.23     1005.32     33.87 o 
  -3   7  -4     2048.97     1962.46     93.39 o 
  -1   7  -4     3219.22     3263.04    135.22 o 
   1   7  -4     2843.39     2858.31    121.05 o 
   3   7  -4      837.27      866.05     77.57 o 
   5   7  -4     1751.46     1685.40    111.52 o 
   7   7  -4      815.37      790.84     68.45 o 
   9   7  -4      213.46      283.02     52.52 o 
 -10   8  -4       77.55       66.16     41.86 o 
  -8   8  -4      288.69      378.61     28.62 o 
  -6   8  -4      369.94      409.85     23.39 o 
  -4   8  -4      671.79      664.33     37.87 o 
  -2   8  -4      427.03      469.74     42.57 o 
   0   8  -4      177.55      181.92     24.55 o 
   2   8  -4      782.16      785.41     46.58 o 
   4   8  -4      490.38      498.37     36.57 o 
   6   8  -4      503.94      510.45     56.58 o 
   8   8  -4      372.06      390.70     56.47 o 
  -9   9  -4      501.99      568.77     74.33 o 
  -7   9  -4      587.23      668.78     39.32 o 
  -5   9  -4      886.44      882.15     41.23 o 
  -3   9  -4      660.37      671.58     34.04 o 
  -1   9  -4     1966.09     1905.23     90.20 o 
   1   9  -4      707.37      698.55     47.58 o 
   3   9  -4     1873.49     1855.40     86.69 o 
   5   9  -4     1814.52     1779.56    124.92 o 
   7   9  -4      963.19      893.13     77.90 o 
  -8  10  -4       19.83       15.71     49.66 o 
  -6  10  -4       12.56      -14.36     21.68 o 
  -4  10  -4      181.26      193.57     23.78 o 
  -2  10  -4      221.91      223.84     22.10 o 
   0  10  -4      993.00      899.30     57.85 o 
   2  10  -4      484.63      503.40     42.21 o 
   4  10  -4      159.57      151.63     28.77 o 
   6  10  -4      265.54      268.74     52.63 o 
   8  10  -4       20.20       31.97     38.34 o 
  -7  11  -4      171.68      220.01     44.80 o 
  -5  11  -4      884.39      936.04     67.67 o 
  -3  11  -4     3025.32     2760.10     88.19 o 
  -1  11  -4     1881.41     1897.68     98.16 o 
   1  11  -4      964.08      986.83     61.91 o 
   3  11  -4      136.91      185.54     32.37 o 
   5  11  -4      175.57      184.80     49.55 o 
   7  11  -4      302.41      331.15     61.31 o 
  -8  12  -4       43.49      161.51     64.71 o 
  -6  12  -4      165.41      218.76     55.59 o 
  -4  12  -4       39.40       29.34     36.99 o 
  -2  12  -4      188.76      198.21     39.69 o 
   0  12  -4      552.29      496.21     49.76 o 
   2  12  -4      233.36      253.39     38.72 o 
   4  12  -4       38.21       70.10     49.99 o 
   6  12  -4       94.55      106.57     51.53 o 
  -7  13  -4      227.41      361.40     83.50 o 
  -5  13  -4      282.38      366.30     53.46 o 
  -3  13  -4      119.53       80.38     40.71 o 
  -1  13  -4      268.57      252.74     43.01 o 
   1  13  -4      593.92      615.06     55.24 o 
   3  13  -4      569.54      567.44     54.22 o 
   5  13  -4      682.82      662.07     86.80 o 
   7  13  -4       20.45        7.69     56.03 o 
  -4  14  -4        2.56      -37.44     40.92 o 
  -2  14  -4       36.79       65.62     41.38 o 
   0  14  -4      330.51      238.51     45.28 o 
   2  14  -4      351.16      355.41     49.62 o 
   4  14  -4      171.13      148.32     68.45 o 
   6  14  -4      104.29        2.42     62.08 o 
  -3  15  -4      247.59      253.25     66.69 o 
  -1  15  -4      220.61      142.28     57.90 o 
   1  15  -4      123.15       95.20     42.79 o 
   3  15  -4        0.51      -87.13     62.52 o 
 -13   1  -3       99.77      112.40     30.56 o 
 -11   1  -3      322.91      312.04     31.15 o 
  -9   1  -3      779.84      753.66     87.68 o 
  -7   1  -3     1347.09     1275.15     48.59 o 
  -5   1  -3    13974.79    14904.15    360.20 o 
  -3   1  -3     7263.50     7143.49    174.22 o 
  -1   1  -3     2135.59     2072.31     53.98 o 
   1   1  -3    18116.97    18831.40    991.24 o 
 -12   2  -3      156.16      161.64     29.32 o 
 -10   2  -3      168.96      160.98     32.41 o 
  -8   2  -3      702.15      621.33     38.84 o 
  -6   2  -3      853.84      911.79     51.90 o 
  -4   2  -3      119.54      175.65     12.96 o 
  -2   2  -3     1433.05     1508.14     52.10 o 
   0   2  -3     1795.77     1672.44     69.70 o 
   2   2  -3     1896.99     1922.39    106.02 o 
 -11   3  -3      678.80      612.64     39.45 o 
  -9   3  -3      200.89      241.02     26.70 o 
  -7   3  -3      852.43      856.94     55.59 o 
  -5   3  -3     2062.77     2116.75     59.12 o 
  -3   3  -3     8800.89     8883.82    195.36 o 
  -1   3  -3    16266.29    17057.59    446.85 o 
   1   3  -3    12820.27    12872.62    502.06 o 
   3   3  -3     3151.14     2994.40    203.97 o 
 -12   4  -3       84.43       92.07     29.24 o 
 -10   4  -3       70.35       72.80     24.93 o 
  -8   4  -3      227.76      254.84     29.90 o 
  -6   4  -3      978.46      929.29     31.02 o 
  -4   4  -3     3334.88     3299.78     71.98 o 
  -2   4  -3     3348.53     3252.08     75.36 o 
   0   4  -3     3398.39     3583.73    148.44 o 
   2   4  -3     7639.11     8210.33    314.81 o 
   4   4  -3      698.86      659.66     52.63 o 
   6   4  -3      238.92      135.25     28.02 o 
 -11   5  -3      198.60      216.35     31.92 o 
  -9   5  -3      323.96      333.84     27.02 o 
  -7   5  -3     1418.10     1432.45     43.92 o 
  -5   5  -3     3317.31     3318.30     80.46 o 
  -3   5  -3     2277.75     2271.98     70.20 o 
  -1   5  -3      427.54      373.42     26.41 o 
   1   5  -3     9514.78     9992.62    355.89 o 
   3   5  -3    10094.40    10099.67    383.46 o 
   5   5  -3     2650.07     2504.58    154.26 o 
   7   5  -3     1869.81     1922.61    126.24 o 
   9   5  -3      242.25      315.55     49.44 o 
 -12   6  -3       72.43       90.43     31.37 o 
 -10   6  -3       96.74      109.33     27.12 o 
  -8   6  -3      885.98      865.38     36.75 o 
  -6   6  -3     2087.07     2126.60     56.26 o 
  -4   6  -3     2290.02     2312.52     58.16 o 
  -2   6  -3      385.93      434.15     26.00 o 
   0   6  -3      259.86      211.94     21.48 o 
   2   6  -3    12450.50    12691.52    473.05 o 
   4   6  -3     5659.55     5532.15    218.41 o 
   6   6  -3     1345.65     1368.09     96.69 o 
   8   6  -3      515.79      568.13     59.88 o 
 -11   7  -3       49.66       65.72     28.14 o 
  -9   7  -3      120.09      119.41     30.54 o 
  -7   7  -3      137.37      176.51     19.08 o 
  -5   7  -3     1479.29     1531.67     43.67 o 
  -3   7  -3     1071.92      961.43     28.86 o 
  -1   7  -3     2263.45     2289.51    101.44 o 
   1   7  -3      539.29      500.55     33.29 o 
   3   7  -3     2924.22     2901.79    123.46 o 
   5   7  -3       84.73       80.64     29.01 o 
   7   7  -3      613.15      569.78     56.36 o 
 -10   8  -3       35.81       30.77     27.02 o 
  -8   8  -3      160.94      163.40     20.44 o 
  -6   8  -3      348.18      402.39     23.15 o 
  -4   8  -3     3136.03     3023.40     74.00 o 
  -2   8  -3     3729.73     3728.70    154.32 o 
   0   8  -3     6372.11     6356.78    257.56 o 
   2   8  -3     1211.93     1135.58     60.00 o 
   6   8  -3      650.91      694.37     64.71 o 
   8   8  -3     1466.90     1565.86    111.96 o 
  -9   9  -3      105.64      113.93     38.45 o 
  -7   9  -3      527.56      575.17     29.06 o 
  -5   9  -3      332.77      313.11     26.73 o 
  -3   9  -3      115.74      125.38     18.33 o 
  -1   9  -3       71.93      104.62     25.41 o 
   1   9  -3      664.98      648.20     43.41 o 
   3   9  -3       68.50       84.65     20.88 o 
   5   9  -3      624.96      602.85     65.26 o 
   7   9  -3      421.03      416.73     55.26 o 
 -10  10  -3      107.71      164.58     43.84 o 
  -8  10  -3      305.55      362.79     70.54 o 
  -6  10  -3      838.25      832.69     61.09 o 
  -4  10  -3     1494.06     1499.42     54.95 o 
  -2  10  -3      465.10      493.76     28.09 o 
   0  10  -3     1302.57     1232.49     66.03 o 
   2  10  -3     2446.93     2476.40    110.94 o 
   4  10  -3     2173.14     2068.62    132.06 o 
   6  10  -3      838.23      846.32     83.06 o 
  -7  11  -3        5.32        9.77     33.84 o 
  -5  11  -3       12.08      -17.15     31.53 o 
  -3  11  -3      423.96      349.08     71.03 o 
  -1  11  -3       15.36       -6.09     25.86 o 
   1  11  -3      393.36      387.81     39.97 o 
   3  11  -3      351.79      387.81     55.81 o 
   5  11  -3       62.83       18.24     40.54 o 
   7  11  -3        0.05      -27.80     38.34 o 
  -8  12  -3      102.32      164.80     63.39 o 
  -6  12  -3      647.08      769.66     62.41 o 
  -4  12  -3      814.31      805.83     62.23 o 
  -2  12  -3     1212.50     1150.40    120.91 o 
   0  12  -3      125.82      126.82     34.02 o 
   2  12  -3      700.21      733.70     58.01 o 
   4  12  -3      197.93      226.33     59.77 o 
   6  12  -3      238.14      229.08     60.10 o 
  -7  13  -3       25.33       44.28     40.21 o 
  -5  13  -3       29.74       43.93     38.66 o 
  -3  13  -3       99.56       40.39     37.87 o 
  -1  13  -3       41.72       49.36     33.48 o 
   1  13  -3      107.32       73.05     31.52 o 
   3  13  -3       66.16       50.10     56.58 o 
   5  13  -3        1.99      -33.40     50.87 o 
  -6  14  -3       49.97       76.91     53.95 o 
  -4  14  -3      107.19      124.18     43.31 o 
  -2  14  -3      310.45      264.01     47.33 o 
   0  14  -3      549.70      497.08     87.02 o 
   2  14  -3      350.86      323.02     77.79 o 
   4  14  -3       22.27       85.15     63.07 o 
   6  14  -3       37.58      -14.28     60.21 o 
  -3  15  -3      138.05      141.95     57.79 o 
  -1  15  -3      254.61      157.45     63.72 o 
   1  15  -3       70.63      -44.39     62.19 o 
   3  15  -3       82.32       85.92     67.79 o 
   5  15  -3       11.91      -58.56     65.48 o 
   0  16  -3      110.98      108.77     59.44 o 
 -12   0  -2      143.01      123.60     39.22 o 
 -10   0  -2      427.99      292.36     40.98 o 
  -8   0  -2     1843.35     1781.75     87.02 o 
  -6   0  -2     3107.29     3054.16    103.14 o 
  -4   0  -2     1696.82     1554.81     54.82 o 
  -2   0  -2    36715.47    39017.43   1199.39 o 
 -13   1  -2       18.54       39.53     26.10 o 
 -11   1  -2       35.74       35.16     23.69 o 
  -9   1  -2      139.56      131.15     22.57 o 
  -7   1  -2      578.32      544.77     29.90 o 
  -5   1  -2     3239.93     3381.58     79.45 o 
  -3   1  -2     4863.99     5000.09    122.86 o 
  -1   1  -2     3224.84     3522.56     85.85 o 
 -12   2  -2       24.93        8.08     25.52 o 
 -10   2  -2      285.06      295.06     28.24 o 
  -8   2  -2     4142.01     4006.92    118.95 o 
  -6   2  -2     3477.19     3437.56    150.18 o 
  -4   2  -2     5284.88     5308.24    131.44 o 
  -2   2  -2     8230.70     8150.56    196.55 o 
   0   2  -2    10066.52    10284.00    354.59 o 
   2   2  -2     7200.39     8223.84    376.08 o 
 -13   3  -2       55.09       62.75     29.58 o 
 -11   3  -2      312.71      333.29     31.56 o 
  -9   3  -2      207.07      180.74     36.53 o 
  -7   3  -2      943.42     1007.38     35.94 o 
  -5   3  -2     1507.84     1547.84     45.69 o 
  -3   3  -2      217.76      237.85     12.12 o 
  -1   3  -2     1598.07     1616.66     45.36 o 
   1   3  -2       70.14      122.40     12.53 o 
   3   3  -2     3292.62     3212.98    121.70 o 
 -12   4  -2       28.99       61.80     28.37 o 
 -10   4  -2      413.61      399.91     32.22 o 
  -8   4  -2      754.34      732.23     32.39 o 
  -6   4  -2     1488.83     1512.58     42.11 o 
  -4   4  -2     4041.49     4112.72     87.63 o 
  -2   4  -2     9811.23     9598.41    206.74 o 
   0   4  -2    18218.21    18564.33    707.32 o 
   2   4  -2     4015.78     3956.04    165.24 o 
   4   4  -2     2605.12     2442.62    151.07 o 
   6   4  -2     1697.10     1590.25    104.38 o 
 -11   5  -2       94.47      101.68     26.62 o 
  -9   5  -2      320.99      354.98     43.12 o 
  -7   5  -2      374.54      370.28     21.08 o 
  -5   5  -2     1763.92     1782.17     46.65 o 
  -3   5  -2     2129.38     2149.01     52.15 o 
  -1   5  -2    17247.38    18206.62    471.17 o 
   1   5  -2     2300.42     2470.79    100.96 o 
   3   5  -2     1205.95     1205.69     56.86 o 
   5   5  -2     1053.73     1090.12     82.62 o 
   7   5  -2      579.64      587.25     52.52 o 
 -12   6  -2       15.59       36.36     38.18 o 
 -10   6  -2      170.69      191.38     49.94 o 
  -8   6  -2      540.63      562.25     27.46 o 
  -6   6  -2      637.41      668.34     26.54 o 
  -4   6  -2     2377.37     2355.68     59.74 o 
  -2   6  -2     2033.11     2203.84     53.00 o 
   0   6  -2    11648.46    11915.75    456.37 o 
   2   6  -2     1089.36     1116.56     52.42 o 
   4   6  -2     2806.83     2735.75    172.60 o 
   6   6  -2      345.78      340.92     40.87 o 
   8   6  -2      341.02      370.59     48.12 o 
 -11   7  -2      105.70      162.17     29.56 o 
  -9   7  -2      228.64      261.50     29.51 o 
  -7   7  -2     1112.53     1111.92     36.48 o 
  -5   7  -2      150.90      139.99     14.28 o 
  -3   7  -2     4641.77     4727.48    106.48 o 
  -1   7  -2     6120.83     6034.27    165.64 o 
   1   7  -2     3197.65     3002.69    123.28 o 
   3   7  -2     2581.79     2589.28    114.61 o 
   5   7  -2     1317.05     1393.80     95.70 o 
   7   7  -2      542.51      575.94     56.58 o 
 -10   8  -2       41.11       81.52     38.01 o 
  -8   8  -2      231.87      273.96     24.19 o 
  -6   8  -2      405.03      451.68     23.58 o 
  -4   8  -2      555.55      595.04     23.63 o 
  -2   8  -2      323.82      326.76     15.79 o 
   0   8  -2      255.95      228.54     26.73 o 
   2   8  -2      276.22      265.40     28.90 o 
   4   8  -2     1018.80     1054.53     77.24 o 
   6   8  -2      314.04      277.31     42.85 o 
 -11   9  -2       36.60       42.96     41.20 o 
  -9   9  -2      343.43      423.28     40.07 o 
  -7   9  -2     1196.56     1304.10     51.94 o 
  -5   9  -2     1074.26     1111.57     35.97 o 
  -3   9  -2     1920.13     1888.02     64.09 o 
  -1   9  -2      713.38      639.26     57.52 o 
   1   9  -2     1891.86     1865.39     83.16 o 
   3   9  -2     1990.66     2035.88    131.18 o 
   5   9  -2     4623.03     4753.83    277.20 o 
   7   9  -2      679.31      770.95     74.60 o 
 -10  10  -2       40.55       61.86     41.20 o 
  -8  10  -2       75.73      110.72     30.48 o 
  -6  10  -2      322.41      317.54     79.33 o 
  -4  10  -2      574.78      567.40     47.82 o 
  -2  10  -2      485.30      446.53     42.66 o 
   0  10  -2      323.59      313.89     35.93 o 
   2  10  -2     1653.01     1628.79     81.09 o 
   4  10  -2      740.13      740.96     73.17 o 
   6  10  -2       93.46       82.51     38.78 o 
  -9  11  -2       59.89      136.57     58.34 o 
  -7  11  -2      297.34      317.40     69.77 o 
  -5  11  -2      679.92      608.05     52.48 o 
  -3  11  -2      615.17      651.26     51.90 o 
  -1  11  -2     3750.89     3430.65    153.50 o 
   1  11  -2      614.26      549.11     68.67 o 
   3  11  -2     1126.24     1182.52    105.15 o 
   5  11  -2      349.12      482.11     66.69 o 
  -8  12  -2        5.16       54.06     57.90 o 
  -6  12  -2      361.67      372.28     48.28 o 
  -4  12  -2      324.99      320.57     43.44 o 
  -2  12  -2      142.44       92.47     33.27 o 
   0  12  -2      833.10      769.20    117.78 o 
   2  12  -2      450.59      376.30     67.90 o 
   4  12  -2      480.50      537.26     76.47 o 
   6  12  -2       48.20      -15.05     49.33 o 
  -7  13  -2      230.52      274.56     74.27 o 
  -5  13  -2      352.37      364.97     49.36 o 
  -3  13  -2      349.34      359.08     56.09 o 
  -1  13  -2       63.36       73.27     35.28 o 
   1  13  -2      451.84      445.32     72.29 o 
   3  13  -2      713.11      638.89     85.81 o 
   5  13  -2      953.82     1017.83    102.95 o 
  -6  14  -2      124.41       94.71     55.81 o 
  -4  14  -2       36.74        4.02     36.27 o 
  -2  14  -2        8.87      -20.61     35.68 o 
   0  14  -2       42.04       33.23     36.40 o 
   2  14  -2      154.71       89.21     62.19 o 
   4  14  -2      111.49       39.33     60.32 o 
  -5  15  -2       33.30        2.53     53.73 o 
  -3  15  -2      343.47      313.00     52.27 o 
  -1  15  -2      651.99      685.63     65.88 o 
   1  15  -2      305.21      288.52     85.92 o 
   3  15  -2       18.69      -56.25     58.78 o 
   5  15  -2       42.89       10.33     65.70 o 
  -2  16  -2       24.32       12.42     52.85 o 
 -13   1  -1       42.77       58.90     27.91 o 
 -11   1  -1      384.89      327.82     30.49 o 
  -9   1  -1      765.22      708.50     36.09 o 
  -7   1  -1     1969.41     1884.61     49.29 o 
  -5   1  -1     9329.47     9175.83    203.79 o 
  -3   1  -1     2315.38     2279.79     52.81 o 
  -1   1  -1    16175.64    16428.45    889.50 o 
 -12   2  -1        3.76       -3.46     24.51 o 
 -10   2  -1      166.71      191.53     25.54 o 
  -8   2  -1      255.87      243.53     19.44 o 
  -6   2  -1      223.63      237.78     13.61 o 
  -4   2  -1     1067.07     1114.73     31.73 o 
  -2   2  -1     2171.91     2243.72     52.39 o 
   0   2  -1      236.94      225.75     14.41 o 
   2   2  -1     5917.35     6234.87    339.17 o 
 -13   3  -1       64.87       38.51     27.53 o 
 -11   3  -1      838.28      847.52     43.80 o 
  -9   3  -1      667.17      652.35     35.24 o 
  -7   3  -1      243.97      282.02     19.14 o 
  -5   3  -1     2859.36     2801.60     65.66 o 
  -3   3  -1    16235.46    16280.56    327.82 o 
  -1   3  -1    12163.21    11788.71    457.43 o 
   1   3  -1    19024.26    19684.39    767.43 o 
   3   3  -1    12280.04    11869.52    658.56 o 
 -12   4  -1       62.07       99.72     26.99 o 
 -10   4  -1       64.84       82.30     24.16 o 
  -8   4  -1      368.92      410.42     24.83 o 
  -6   4  -1      221.31      251.97     15.38 o 
  -4   4  -1     5294.92     5467.13    120.18 o 
  -2   4  -1     3476.24     3693.24     80.78 o 
   0   4  -1     7642.46     8066.39    307.32 o 
   2   4  -1    10074.36    10329.91    416.14 o 
   4   4  -1     1650.16     1592.67    104.82 o 
   6   4  -1     1153.93     1129.46     75.48 o 
   8   4  -1      186.35      150.41     29.34 o 
 -13   5  -1       31.19       64.98     30.19 o 
 -11   5  -1       84.35      146.22     53.73 o 
  -9   5  -1      431.29      504.41     28.89 o 
  -7   5  -1     1491.95     1464.41     42.23 o 
  -5   5  -1     1606.81     1611.43     42.93 o 
  -3   5  -1    10573.14    10814.96    237.93 o 
  -1   5  -1      106.28       94.52      8.32 o 
   1   5  -1     2102.83     2023.07     84.31 o 
   3   5  -1     3014.83     2926.04    166.23 o 
   5   5  -1     6332.45     6049.52    331.48 o 
   7   5  -1      868.86      988.82     70.54 o 
 -12   6  -1       13.75       28.19     27.31 o 
 -10   6  -1      253.03      220.71     68.94 o 
  -8   6  -1      642.79      725.99     63.54 o 
  -6   6  -1     3100.28     3144.18     76.50 o 
  -4   6  -1     3404.78     3342.50     72.58 o 
  -2   6  -1      385.16      380.84     14.63 o 
   0   6  -1     1635.74     1549.79     72.55 o 
   2   6  -1     3457.64     3332.86    130.77 o 
   4   6  -1     4647.77     4599.24    247.21 o 
   6   6  -1     2013.75     1973.91    123.49 o 
 -11   7  -1      106.15       55.59     38.78 o 
  -9   7  -1      176.65      168.76     22.83 o 
  -7   7  -1      345.00      392.48     21.82 o 
  -5   7  -1     1345.91     1356.35     34.27 o 
  -3   7  -1     2103.40     2157.29     52.65 o 
  -1   7  -1     3465.92     3398.06     96.39 o 
   1   7  -1     7785.97     7975.53    313.17 o 
   3   7  -1      661.59      603.18     58.56 o 
   5   7  -1       39.71       50.65     25.60 o 
   7   7  -1      109.14      199.63     36.48 o 
 -10   8  -1      494.32      528.47     54.17 o 
  -8   8  -1        7.55      -20.56     31.20 o 
  -6   8  -1      836.40      867.55     30.85 o 
  -4   8  -1     2786.96     2774.77     67.01 o 
  -2   8  -1     7477.99     7371.99    164.27 o 
   0   8  -1     4572.96     4404.10    183.77 o 
   2   8  -1     3526.90     3441.79    149.13 o 
   4   8  -1     1468.84     1437.20    109.98 o 
   6   8  -1      326.13      387.18     48.23 o 
 -11   9  -1       27.53       -7.69     40.21 o 
  -9   9  -1      163.51      216.17     33.82 o 
  -7   9  -1      199.89      221.83     29.28 o 
  -5   9  -1      177.85      195.94     17.40 o 
  -3   9  -1      509.14      498.85     20.82 o 
  -1   9  -1       39.35       43.60     20.91 o 
   1   9  -1     1106.73     1086.76     71.47 o 
   3   9  -1      776.17      786.12     69.33 o 
   5   9  -1     2052.33     2097.63    137.23 o 
 -10  10  -1      167.46      256.70     95.04 o 
  -8  10  -1      547.06      581.85     42.26 o 
  -6  10  -1      470.59      512.08     31.75 o 
  -4  10  -1     1341.57     1329.92     49.44 o 
  -2  10  -1      141.71      130.35     27.72 o 
   0  10  -1     1367.11     1225.93     67.33 o 
   2  10  -1     6712.24     6881.78    373.12 o 
   4  10  -1     1309.29     1357.88    112.73 o 
   6  10  -1      628.23      612.74     69.99 o 
  -9  11  -1       39.87       30.10     30.10 o 
  -7  11  -1        6.70       37.36     50.54 o 
  -5  11  -1       60.42       59.35     30.39 o 
  -3  11  -1       93.21       86.21     29.28 o 
  -1  11  -1      210.28      207.40     33.66 o 
   1  11  -1     1121.20     1018.25     80.64 o 
   3  11  -1       26.98        3.85     43.62 o 
   5  11  -1      383.50      397.29     65.26 o 
  -8  12  -1       87.58      175.57     63.50 o 
  -6  12  -1      294.73      309.19     42.72 o 
  -4  12  -1      807.93      787.54     57.28 o 
  -2  12  -1      680.04      703.99     52.84 o 
   0  12  -1      987.34      961.96     66.14 o 
   2  12  -1     1469.17     1494.99    120.09 o 
   4  12  -1     1825.75     1961.72    152.94 o 
  -7  13  -1       39.31       22.63     58.01 o 
  -5  13  -1       78.03      106.32     43.89 o 
  -3  13  -1      329.82      341.26     46.09 o 
  -1  13  -1       16.37       -8.64     30.86 o 
   1  13  -1        7.07      -19.12     51.86 o 
   3  13  -1       33.69       -2.86     49.44 o 
   5  13  -1      737.21      772.82     92.29 o 
  -6  14  -1       21.73       46.58     63.39 o 
  -4  14  -1      212.79      262.46     44.35 o 
  -2  14  -1      445.71      512.29     55.41 o 
   0  14  -1      373.39      318.62     80.09 o 
   2  14  -1      377.73      310.49     76.80 o 
   4  14  -1      281.58      218.86     69.22 o 
  -5  15  -1        6.02       35.93     48.34 o 
  -3  15  -1      142.86      164.06     43.96 o 
  -1  15  -1      241.17      263.03     85.37 o 
   1  15  -1      192.91      177.11     78.67 o 
   3  15  -1      119.00       44.72     70.32 o 
   2  16  -1       34.75      -76.14     66.14 o 
 -12   0   0      138.51      154.26     41.86 o 
 -10   0   0      559.09      537.26     48.01 o 
  -8   0   0     1699.05     1557.33     61.73 o 
  -6   0   0      503.61      465.32     26.18 o 
  -4   0   0     2581.29     2656.81     87.21 o 
  -2   0   0     7305.58     7356.22    227.90 o 
 -13   1   0       51.22       39.01     26.87 o 
 -11   1   0       54.58       81.65     24.17 o 
  -9   1   0      432.81      422.96     28.93 o 
  -7   1   0       43.28       31.85      9.85 o 
  -5   1   0      768.84      820.91     24.24 o 
  -3   1   0    28231.56    30243.25    656.80 o 
  -1   1   0      445.31      454.13     22.21 o 
   1   1   0      594.34      610.10     33.07 o 
 -12   2   0       55.72       96.19     26.49 o 
 -10   2   0       20.74       19.95     19.15 o 
  -8   2   0     2348.22     2328.52     66.54 o 
  -6   2   0     6650.78     6534.69    147.88 o 
  -4   2   0     5292.84     5168.62    116.35 o 
  -2   2   0    10470.58    10474.71    232.81 o 
   0   2   0    24761.07    24523.52   1325.79 o 
   2   2   0    11312.93    11593.75    592.20 o 
 -13   3   0       34.01        5.39     26.91 o 
 -11   3   0      109.04      129.87     25.28 o 
  -9   3   0      163.67      168.91     19.63 o 
  -7   3   0     1443.11     1473.59     40.92 o 
  -5   3   0      907.36      896.83     32.02 o 
  -3   3   0     3914.73     3984.61     90.46 o 
  -1   3   0     4765.73     4648.70    128.79 o 
   1   3   0     5344.84     5122.55    266.76 o 
   3   3   0     4183.96     4133.18    223.03 o 
   5   3   0      888.91      837.53     56.25 o 
 -12   4   0       57.04       58.72     25.32 o 
 -10   4   0      176.09      204.64     25.69 o 
  -8   4   0      310.29      341.42     22.24 o 
  -6   4   0     4183.44     4211.57     97.09 o 
  -4   4   0     1096.99     1052.73     28.58 o 
  -2   4   0    10146.16     9983.17    219.89 o 
   0   4   0    12739.48    12098.69    458.76 o 
   2   4   0    10806.03    10796.65    561.43 o 
   4   4   0     1091.88     1069.03     67.13 o 
   6   4   0     3808.35     3937.39    232.70 o 
 -13   5   0       22.54       22.43     27.38 o 
 -11   5   0       95.46      116.71     26.25 o 
  -9   5   0      213.16      250.30     22.69 o 
  -7   5   0      418.88      414.00     20.38 o 
  -5   5   0       57.24       48.30     10.69 o 
  -3   5   0     4573.65     4462.45    100.65 o 
  -1   5   0     7817.05     7643.76    206.99 o 
   1   5   0     7825.24     7701.10    295.98 o 
   3   5   0     4422.20     4367.53    248.52 o 
   5   5   0      111.98       90.97     20.88 o 
 -12   6   0       30.92       37.90     38.56 o 
 -10   6   0       87.89       91.90     21.06 o 
  -8   6   0      353.43      382.45     34.62 o 
  -6   6   0     1239.48     1250.58     36.65 o 
  -4   6   0      936.53      948.68     25.70 o 
  -2   6   0     4156.57     4012.74     91.83 o 
   0   6   0     1841.15     1738.30     75.28 o 
   2   6   0     4314.94     4239.64    232.81 o 
   4   6   0      924.10      928.73     66.36 o 
   6   6   0     1325.40     1361.83     87.02 o 
 -11   7   0       36.41       -8.46     35.93 o 
  -9   7   0      305.87      348.98     51.69 o 
  -7   7   0      656.02      701.59     30.64 o 
  -5   7   0     1774.09     1764.32     46.52 o 
  -3   7   0     2168.80     2135.14     53.31 o 
  -1   7   0     4257.05     4241.40    174.20 o 
   1   7   0     4412.02     4558.92    254.35 o 
   3   7   0     2446.97     2484.04    139.86 o 
   5   7   0     1867.59     1826.14    112.95 o 
 -12   8   0       70.04       55.37     43.40 o 
 -10   8   0       53.13       79.66     30.59 o 
  -8   8   0      126.20      105.75     25.80 o 
  -6   8   0      355.05      344.99     24.09 o 
  -4   8   0      772.76      755.92     28.74 o 
  -2   8   0      914.95      845.73     25.47 o 
   0   8   0      132.23      123.14     20.55 o 
   2   8   0      967.42      919.61     73.94 o 
   4   8   0      779.45      793.15     68.12 o 
   6   8   0      347.02      304.78     44.61 o 
 -11   9   0        8.68       15.71     42.52 o 
  -9   9   0       89.43      110.51     29.04 o 
  -7   9   0     1526.05     1421.12     63.06 o 
  -5   9   0     1660.56     1613.63     50.13 o 
  -3   9   0     1793.60     1760.43     79.50 o 
  -1   9   0     1833.00     1684.96     80.22 o 
   1   9   0     1718.92     1656.50    117.34 o 
   3   9   0     2058.70     2035.55    127.56 o 
   5   9   0     1740.49     1683.31    115.91 o 
 -10  10   0       34.86       39.54     31.78 o 
  -8  10   0      123.96      114.08     29.71 o 
  -6  10   0       54.89       21.12     17.87 o 
  -4  10   0      437.95      489.87     28.56 o 
  -2  10   0     1411.70     1325.83     71.56 o 
   0  10   0      251.79      235.62     42.57 o 
   2  10   0     1346.49     1298.77    101.96 o 
   4  10   0      408.57      430.36     62.19 o 
  -9  11   0      170.38      210.12     37.41 o 
  -7  11   0      112.58      171.34     30.56 o 
  -5  11   0      212.56      227.31     20.86 o 
  -3  11   0      970.03      940.81     69.27 o 
  -1  11   0     8258.57     8053.83    307.20 o 
   1  11   0     7448.38     6471.97    417.28 o 
   3  11   0      807.44      840.39     84.27 o 
   5  11   0       89.26       49.55     45.71 o 
  -8  12   0       55.08       13.51     52.41 o 
  -6  12   0       36.50       74.93     55.15 o 
  -4  12   0      610.28      661.08     56.53 o 
  -2  12   0      841.60      792.52     58.16 o 
   0  12   0       33.55        2.31     50.87 o 
   2  12   0      921.24      815.12     88.55 o 
   4  12   0      569.26      563.08     75.92 o 
  -7  13   0      355.11      557.26     88.66 o 
  -5  13   0      122.79      150.54     37.91 o 
  -3  13   0      531.99      575.57     88.12 o 
  -1  13   0      639.10      692.40     92.95 o 
   1  13   0      729.81      638.45     88.44 o 
   3  13   0      568.40      493.09     79.22 o 
  -6  14   0      261.55      312.14     78.56 o 
  -4  14   0      207.02      205.39     37.17 o 
  -2  14   0      119.26      151.29     68.67 o 
   0  14   0       14.74       -9.45     58.67 o 
   2  14   0      156.53       97.23     63.83 o 
  -3  15   0      282.06      342.35     84.93 o 
  -1  15   0      220.75      206.33     78.89 o 
   1  15   0      219.13      368.94     85.26 o 
   3  15   0      231.28      187.22     77.02 o 
   0  16   0      442.06      558.91    103.06 o 
   2  16   0      158.27      152.61     77.68 o 
 -13   1   1        1.77       -7.28     24.74 o 
 -11   1   1      159.07      181.91     26.80 o 
  -9   1   1      726.56      756.71     32.57 o 
  -7   1   1     1404.22     1351.31     38.20 o 
  -5   1   1     3693.76     3528.06     81.22 o 
  -3   1   1   103590.48   106034.57   2307.16 o 
  -1   1   1     2167.56     1915.98    118.71 o 
   1   1   1    12579.46    12223.53    676.25 o 
 -12   2   1      104.32       85.74     47.85 o 
 -10   2   1      223.41      223.78     25.94 o 
  -8   2   1      195.22      215.97     16.68 o 
  -6   2   1     7789.58     8108.92    181.34 o 
  -4   2   1    10003.07    10473.94    263.71 o 
  -2   2   1     5404.60     6144.69    193.64 o 
   0   2   1      297.87      268.63     24.72 o 
   2   2   1     2571.06     2513.59    130.20 o 
   4   2   1      924.80      882.91     57.57 o 
 -13   3   1       43.21       99.62     34.94 o 
 -11   3   1      231.42      217.65     43.29 o 
  -9   3   1     1041.92      949.81     36.99 o 
  -7   3   1       91.48       98.92     12.37 o 
  -5   3   1     2270.40     2195.71     53.13 o 
  -3   3   1    12242.21    12309.01    266.88 o 
  -1   3   1    20395.45    20762.21    537.77 o 
   1   3   1    13100.56    12833.08    666.03 o 
   3   3   1    15369.18    15639.81    881.92 o 
   5   3   1     2533.69     2491.84    150.52 o 
 -12   4   1       70.98       96.60     26.61 o 
 -10   4   1       52.61       42.24     17.93 o 
  -8   4   1      109.59      114.13     17.06 o 
  -6   4   1     1122.72     1109.99     32.20 o 
  -4   4   1     1868.62     1818.90     44.05 o 
  -2   4   1    11131.71    11396.57    268.13 o 
   0   4   1     7405.27     7912.25    438.82 o 
   2   4   1     2955.57     3027.01    192.16 o 
   4   4   1     4643.15     4934.13    289.73 o 
 -13   5   1        4.32       15.16     38.45 o 
 -11   5   1       37.93       33.34     23.68 o 
  -9   5   1      305.38      343.97     29.76 o 
  -7   5   1      901.91      901.70     37.68 o 
  -5   5   1     6049.53     5982.69    135.87 o 
  -3   5   1     2946.88     2862.56     62.17 o 
  -1   5   1     2150.37     2036.09     85.45 o 
   3   5   1    10765.81    11051.33    595.16 o 
   5   5   1     1706.43     1719.35     98.88 o 
 -12   6   1        5.51       11.65     36.15 o 
 -10   6   1       49.19       83.18     26.83 o 
  -8   6   1      841.49      782.36     32.86 o 
  -6   6   1     2053.42     2048.80     52.37 o 
  -4   6   1     4346.57     4356.00     93.89 o 
  -2   6   1     3221.60     3187.02     74.11 o 
   0   6   1     1948.76     1960.73    113.50 o 
   4   6   1     3328.07     3157.32    189.96 o 
 -11   7   1       15.95       31.91     29.32 o 
  -9   7   1      354.23      355.79     70.10 o 
  -7   7   1       81.99       66.36     40.65 o 
  -5   7   1       80.17       67.27     13.48 o 
  -3   7   1      881.39      877.92     24.87 o 
  -1   7   1     8157.05     8171.25    314.64 o 
   1   7   1     3328.33     3380.57    201.94 o 
   3   7   1     1842.18     1948.31    130.63 o 
   5   7   1     1038.17      998.71     85.48 o 
 -12   8   1       21.73      -28.90     41.97 o 
 -10   8   1      351.31      379.78     40.32 o 
  -8   8   1      375.73      414.76     35.65 o 
  -6   8   1      229.17      235.92     26.98 o 
  -4   8   1     1778.92     1766.79     50.69 o 
  -2   8   1     3900.26     3814.96    151.18 o 
   0   8   1     5022.13     5027.30    277.97 o 
   2   8   1     7225.79     7162.94    409.92 o 
   4   8   1     2494.25     2633.79    169.53 o 
 -11   9   1      127.68      107.54     34.16 o 
  -9   9   1       39.92       64.38     28.10 o 
  -7   9   1      339.82      379.31     35.59 o 
  -5   9   1     2093.83     2046.54     60.78 o 
  -3   9   1      677.07      671.70     33.62 o 
  -1   9   1      957.42      939.16     87.35 o 
   1   9   1       72.80       82.73     41.42 o 
   3   9   1      592.69      586.70     63.39 o 
 -10  10   1      114.53      136.96     34.62 o 
  -8  10   1      351.83      437.00     39.85 o 
  -6  10   1      564.33      598.98     46.15 o 
  -4  10   1     1591.02     1599.03     49.54 o 
  -2  10   1     6171.06     6150.88    257.63 o 
   0  10   1     1347.49     1468.73    112.29 o 
   2  10   1      147.25       99.54     45.93 o 
   4  10   1     1496.52     1411.93    105.36 o 
  -9  11   1       11.58        4.54     37.19 o 
  -7  11   1        3.92       -7.00     24.80 o 
  -5  11   1      372.19      376.69     24.81 o 
  -3  11   1       25.88       16.92     24.17 o 
  -1  11   1     1107.29     1011.90    101.96 o 
   1  11   1      212.54      244.46     59.99 o 
   3  11   1       97.78       51.97     48.23 o 
  -8  12   1       58.50      153.60     35.11 o 
  -6  12   1      255.40      316.52     36.69 o 
  -4  12   1     2019.84     2133.40     85.37 o 
  -2  12   1     1329.55     1378.53    121.74 o 
   0  12   1      953.01     1034.09    105.15 o 
   2  12   1      402.98      432.23     75.04 o 
  -7  13   1      308.92      427.50     82.73 o 
  -5  13   1      683.80      593.10    104.21 o 
  -3  13   1       18.76        9.89     53.62 o 
  -1  13   1       15.19       59.44     56.69 o 
   1  13   1       31.17      -17.25     53.18 o 
   3  13   1      339.23      375.86     74.82 o 
  -6  14   1      180.40      311.81     77.57 o 
  -4  14   1      262.10      263.13     44.39 o 
  -2  14   1      390.93      465.52     86.03 o 
   0  14   1      336.33      515.62     88.66 o 
   2  14   1      473.77      602.30     91.41 o 
  -3  15   1      128.63      184.69     73.94 o 
  -1  15   1      212.68      276.65     78.23 o 
   1  15   1      202.06      241.27     78.01 o 
   0  16   1       11.70      123.82     73.72 o 
   2  16   1      230.81      223.36     79.77 o 
 -12   0   2      388.63      349.82     47.24 o 
 -10   0   2      856.35      848.00     46.27 o 
  -8   0   2     1991.96     1965.85     75.04 o 
  -6   0   2     3433.92     3479.15    116.00 o 
  -4   0   2      391.21      301.76     18.03 o 
  -2   0   2    31393.64    31476.37    970.95 o 
   0   0   2    21960.57    22359.53   1210.43 o 
   2   0   2    35291.64    39426.43   2197.61 o 
 -13   1   2       30.55       42.75     26.64 o 
 -11   1   2       20.82       21.85     42.41 o 
  -9   1   2      167.37      165.34     17.02 o 
  -7   1   2     1085.96     1101.87     37.41 o 
  -5   1   2     1919.56     2087.62     52.87 o 
  -3   1   2    20138.83    21748.53    472.01 o 
  -1   1   2     4251.84     4573.38    179.64 o 
   1   1   2     3065.40     3431.00    190.07 o 
 -12   2   2       59.93       76.07     25.01 o 
 -10   2   2       19.10       -8.57     16.93 o 
  -8   2   2      669.90      703.07     26.97 o 
  -6   2   2    24107.62    24010.34    524.67 o 
  -4   2   2     4383.09     4289.23     97.99 o 
  -2   2   2     5491.51     5791.59    191.45 o 
   0   2   2     7826.31     8372.15    366.13 o 
   2   2   2     9151.62     8642.66    467.60 o 
 -13   3   2        1.38        0.27     26.51 o 
 -11   3   2       63.43       65.32     24.03 o 
  -9   3   2     1937.85     1802.31     51.54 o 
  -7   3   2     1138.28     1164.36     34.94 o 
  -5   3   2     2444.55     2512.58     61.13 o 
  -3   3   2     2796.23     2961.24     77.08 o 
  -1   3   2       43.98       50.26     14.61 o 
   1   3   2     1438.12     1475.00     93.50 o 
   5   3   2     1677.66     1638.59     90.97 o 
 -12   4   2       96.70      134.53     62.41 o 
 -10   4   2       21.70       53.02     20.16 o 
  -8   4   2      942.59      985.75     36.02 o 
  -6   4   2     1734.67     1700.26     48.97 o 
  -4   4   2     2830.30     2772.66     70.63 o 
  -2   4   2     4401.15     4435.72    121.63 o 
   0   4   2    18826.36    19321.42   1034.31 o 
   2   4   2     9069.13     8688.59    506.83 o 
 -13   5   2        1.87       12.20     40.87 o 
 -11   5   2      112.28      118.40     30.20 o 
  -9   5   2      408.97      436.31     34.98 o 
  -7   5   2      507.04      509.03     24.51 o 
  -5   5   2     1297.43     1294.21     34.21 o 
  -3   5   2     1381.13     1335.58     37.96 o 
  -1   5   2     2316.13     2349.01    144.59 o 
   1   5   2    15948.02    16149.60    955.10 o 
   5   5   2     1739.10     1727.37    106.02 o 
 -12   6   2       26.52       17.03     38.01 o 
 -10   6   2       44.78       48.71     26.34 o 
  -8   6   2      330.18      422.47     33.64 o 
  -6   6   2      411.91      412.55     29.07 o 
  -4   6   2     3027.34     3007.98     70.05 o 
  -2   6   2     1034.28      984.76     78.67 o 
   0   6   2    11233.76    11877.33    654.82 o 
   4   6   2     2830.41     2835.51    150.19 o 
 -11   7   2       86.36       47.13     30.06 o 
  -9   7   2       92.04      153.13     28.53 o 
  -7   7   2      612.72      604.18     37.73 o 
  -5   7   2     1373.11     1373.14     47.77 o 
  -3   7   2     2878.67     2869.08     75.74 o 
  -1   7   2     2928.95     2823.10    178.65 o 
   1   7   2     5976.98     6005.24    341.14 o 
   3   7   2     4406.88     4422.79    271.05 o 
 -12   8   2       44.37       77.02     43.29 o 
 -10   8   2       77.95       56.08     50.54 o 
  -8   8   2      512.48      571.49     61.31 o 
  -6   8   2      276.17      305.01     29.14 o 
  -4   8   2      894.48      887.49     33.02 o 
  -2   8   2      215.69      174.36     44.06 o 
   0   8   2      287.62      312.14     50.21 o 
   2   8   2      269.47      340.60     51.20 o 
   4   8   2      681.62      659.00     64.27 o 
 -11   9   2       15.93       38.57     33.10 o 
  -9   9   2       58.92       85.73     36.26 o 
  -7   9   2      893.48      854.64     48.60 o 
  -5   9   2     4526.77     4605.76    159.13 o 
  -3   9   2     1995.65     1875.07     95.51 o 
  -1   9   2     1435.07     1408.42    118.66 o 
   1   9   2      725.88      802.60     75.48 o 
   3   9   2     1978.76     1910.30    133.49 o 
 -10  10   2       49.94       48.77     32.65 o 
  -8  10   2       26.81       15.45     42.41 o 
  -6  10   2       89.01       84.82     25.15 o 
  -4  10   2      713.42      627.93     65.26 o 
  -2  10   2     1749.00     1619.37    124.81 o 
   0  10   2      372.23      369.05     60.87 o 
   2  10   2      445.12      502.65     67.79 o 
  -9  11   2      153.34      203.24     36.20 o 
  -7  11   2      214.23      263.87     35.07 o 
  -5  11   2      346.79      392.06     43.03 o 
  -3  11   2     1294.59     1305.09     75.94 o 
  -1  11   2      389.38      423.44     70.87 o 
   1  11   2     3918.70     4071.98    242.81 o 
   3  11   2      505.20      551.00     75.59 o 
  -8  12   2      194.91      236.90     38.45 o 
  -6  12   2       46.23       46.80     52.52 o 
  -4  12   2      484.29      463.64     49.50 o 
  -2  12   2      486.89      444.31     75.04 o 
   0  12   2      856.05      851.93     95.15 o 
   2  12   2      147.58       81.19     53.40 o 
  -7  13   2      569.83      609.23     92.40 o 
  -5  13   2      839.10      914.54     69.02 o 
  -3  13   2      566.66      580.30     90.48 o 
  -1  13   2      344.16      449.15     78.23 o 
   1  13   2       87.38      103.06     55.70 o 
  -6  14   2      137.94      225.78     70.87 o 
  -4  14   2      106.13      121.62     43.67 o 
  -2  14   2      108.31      170.63     67.02 o 
   0  14   2       23.82        3.74     54.50 o 
   2  14   2        1.68       14.17     54.82 o 
  -5  15   2       46.93       56.80     44.50 o 
  -3  15   2       38.71       33.13     35.54 o 
  -1  15   2      388.16      429.92     87.13 o 
   1  15   2      621.63      753.05    101.41 o 
   0  16   2      168.03      205.02     74.38 o 
 -13   1   3       43.31       58.62     27.00 o 
 -11   1   3      236.42      237.88     26.81 o 
  -9   1   3      833.66      854.85     32.03 o 
  -7   1   3      637.13      629.91     24.96 o 
  -5   1   3     7743.01     7852.74    176.42 o 
  -3   1   3     5691.06     5522.79    124.01 o 
  -1   1   3    17649.99    18554.67    712.26 o 
   1   1   3     2410.56     2246.17    121.19 o 
 -12   2   3       45.33       51.14     24.49 o 
 -10   2   3       54.83       51.67     16.37 o 
  -8   2   3      698.49      696.13     27.26 o 
  -6   2   3     1356.12     1381.75     38.73 o 
  -4   2   3      552.57      587.75     20.47 o 
  -2   2   3     1854.95     1857.06     80.99 o 
   0   2   3     1820.69     1662.31     71.68 o 
   2   2   3     1432.46     1510.59     88.55 o 
 -13   3   3       11.28       71.93     28.03 o 
 -11   3   3      158.83      175.82     45.33 o 
  -9   3   3     2923.89     2824.24     73.81 o 
  -7   3   3      601.27      632.42     24.72 o 
  -5   3   3     1774.62     1824.84     46.65 o 
  -3   3   3     3107.23     2958.65     76.71 o 
  -1   3   3    13713.39    13592.92    521.18 o 
   1   3   3    16042.22    16225.19    905.76 o 
 -12   4   3      373.17      259.62     47.46 o 
 -10   4   3      554.26      525.03     44.83 o 
  -8   4   3      708.91      709.76     31.25 o 
  -6   4   3      125.64      127.63     13.37 o 
  -4   4   3     1012.64     1120.25     41.68 o 
  -2   4   3     7416.23     8014.10    450.14 o 
   0   4   3     3940.51     4110.00    216.55 o 
   2   4   3     3344.33     3319.81    184.25 o 
 -13   5   3       12.53       62.52     41.75 o 
 -11   5   3       25.87       41.73     28.44 o 
  -9   5   3      298.28      291.47     31.71 o 
  -7   5   3     2028.95     1972.18     76.95 o 
  -5   5   3     2699.80     2708.21     92.34 o 
  -3   5   3     9817.85     9741.56    349.77 o 
  -1   5   3     7901.43     8482.14    368.87 o 
   1   5   3      410.93      335.43     39.22 o 
   3   5   3     2989.15     2957.47    156.56 o 
 -12   6   3        2.44      -28.99     29.04 o 
 -10   6   3       55.41       44.93     25.93 o 
  -8   6   3      626.32      627.94     39.94 o 
  -6   6   3     1453.81     1399.86     59.45 o 
  -4   6   3     5384.12     5472.77    181.57 o 
  -2   6   3    11655.30    12002.81    492.30 o 
   0   6   3      371.35      312.80     40.98 o 
   2   6   3      125.97      156.89     32.30 o 
 -11   7   3      260.83      234.16     37.46 o 
  -9   7   3      225.05      279.40     33.76 o 
  -7   7   3      499.70      498.08     36.30 o 
  -5   7   3       71.89       75.31     18.41 o 
  -3   7   3     3069.98     3021.89    132.76 o 
  -1   7   3      608.27      525.29     56.14 o 
   1   7   3     2500.48     2378.01    147.88 o 
   3   7   3     1034.82      954.99     76.80 o 
 -12   8   3       18.31       59.48     36.55 o 
 -10   8   3      122.68       91.63     31.04 o 
  -8   8   3     1434.02     1485.89     68.76 o 
  -6   8   3      682.55      667.91     40.58 o 
  -4   8   3      508.05      446.33     39.09 o 
  -2   8   3     1423.56     1291.48    100.97 o 
   0   8   3     6714.09     6747.19    373.01 o 
   2   8   3     3792.14     3624.26    224.35 o 
 -11   9   3        4.44       45.13     32.90 o 
  -9   9   3       15.27       22.35     27.00 o 
  -7   9   3      380.45      422.26     36.69 o 
  -5   9   3      730.96      690.60     40.66 o 
  -3   9   3       46.96       32.57     22.30 o 
  -1   9   3      579.23      601.75     68.89 o 
   1   9   3       56.10      102.07     41.31 o 
   3   9   3      165.99      170.19     44.28 o 
 -10  10   3       41.32       37.51     33.39 o 
  -8  10   3      261.52      304.38     36.59 o 
  -6  10   3      959.30     1039.37     52.82 o 
  -4  10   3     1741.87     1627.36     91.59 o 
  -2  10   3     2505.72     2331.43    163.82 o 
   0  10   3     1115.62      985.31     96.03 o 
   2  10   3      579.61      596.37     70.98 o 
  -9  11   3       40.06        5.26     30.95 o 
  -7  11   3        0.04        1.18     25.02 o 
  -5  11   3       65.85       91.30     50.43 o 
  -3  11   3      371.65      331.61     77.57 o 
  -1  11   3      362.84      336.09     63.61 o 
   1  11   3       10.09       20.33     42.96 o 
  -8  12   3      184.08      207.51     36.78 o 
  -6  12   3      212.24      329.06     69.88 o 
  -4  12   3      207.81      246.71     39.23 o 
  -2  12   3      727.65      680.09     86.14 o 
   0  12   3      160.93      238.20     59.99 o 
   2  12   3     1231.21     1187.36    110.53 o 
  -7  13   3       39.21       65.37     58.67 o 
  -5  13   3        2.61        3.84     30.01 o 
  -3  13   3       53.57       86.97     36.09 o 
  -1  13   3      134.83      188.87     60.76 o 
   1  13   3       55.26       95.04     54.39 o 
  -4  14   3       33.13      101.93     41.92 o 
  -2  14   3      397.34      477.12     53.37 o 
   0  14   3      570.51      727.89     93.17 o 
  -5  15   3       10.12        0.33     42.85 o 
  -3  15   3      109.74       85.91     39.49 o 
  -1  15   3       82.15      153.38     67.79 o 
   1  15   3      260.28      394.54     79.00 o 
   0  16   3       69.47      114.15     65.81 o 
 -12   0   4      132.36      164.04     40.10 o 
 -10   0   4      282.59      255.58     30.83 o 
  -8   0   4     1145.04     1105.52     51.10 o 
  -6   0   4     1781.35     1834.23     68.59 o 
  -4   0   4     3268.45     3049.57    102.99 o 
  -2   0   4     2828.92     2533.48    151.95 o 
   0   0   4    11597.08    12222.87    668.23 o 
 -13   1   4        7.53      -23.88     37.52 o 
 -11   1   4       33.15       17.97     17.48 o 
  -9   1   4      257.11      267.85     20.73 o 
  -7   1   4      455.76      446.15     20.99 o 
  -5   1   4      149.50      175.34     13.29 o 
  -3   1   4      880.78      867.11     31.51 o 
  -1   1   4     7746.58     8284.77    319.92 o 
   1   1   4     2429.40     2430.20    140.85 o 
   3   1   4     1085.49     1150.99     72.07 o 
 -12   2   4       20.57       -2.96     21.59 o 
 -10   2   4        9.08        9.18     15.55 o 
  -8   2   4     1531.30     1534.86     45.29 o 
  -6   2   4     2902.47     2858.71     70.69 o 
  -4   2   4    10120.50    10212.20    229.43 o 
  -2   2   4     3950.67     3815.38    160.43 o 
   0   2   4     8784.94     8833.61    475.41 o 
   2   2   4     4721.64     4938.85    273.68 o 
 -13   3   4       43.83       52.41     41.31 o 
 -11   3   4      126.42      127.46     21.90 o 
  -9   3   4      744.70      624.08     27.90 o 
  -7   3   4      472.10      472.91     21.35 o 
  -5   3   4     3985.70     4000.26     93.79 o 
  -3   3   4     4268.42     4401.48    251.05 o 
  -1   3   4     2897.29     2897.59    180.41 o 
   1   3   4      315.85      347.74     35.38 o 
 -12   4   4      441.12      432.96     44.49 o 
 -10   4   4      282.84      315.34     35.40 o 
  -8   4   4      839.78      774.31     48.83 o 
  -6   4   4     1849.99     1894.35     61.76 o 
  -4   4   4     1320.89     1308.96     40.92 o 
  -2   4   4     6258.51     6327.71    330.60 o 
   0   4   4     4518.45     4307.82    173.51 o 
   2   4   4     5836.48     5774.74    319.28 o 
 -11   5   4      170.23      201.79     34.91 o 
  -9   5   4       63.52       78.06     25.57 o 
  -7   5   4      315.99      331.73     29.91 o 
  -5   5   4     2184.40     2117.38    117.67 o 
  -3   5   4      918.53      974.87     75.37 o 
  -1   5   4      724.36      822.67     46.46 o 
   1   5   4     7030.32     7205.57    385.20 o 
   3   5   4     3226.32     3157.98    178.54 o 
 -12   6   4       83.77       71.55     34.94 o 
 -10   6   4      192.94      189.84     33.77 o 
  -8   6   4       46.38       22.75     20.59 o 
  -6   6   4     1064.59     1112.76     51.31 o 
  -4   6   4     1072.40      956.41     87.35 o 
  -2   6   4     1289.53     1250.51     71.77 o 
   2   6   4     4745.17     4882.38    279.51 o 
 -11   7   4      337.26      365.38     43.11 o 
  -9   7   4      220.12      258.22     38.78 o 
  -7   7   4      636.32      613.26     40.40 o 
  -5   7   4     1562.15     1575.34     66.32 o 
  -1   7   4     2964.04     2847.50    127.88 o 
   1   7   4     3142.95     3116.01    195.02 o 
 -10   8   4      176.42      136.77     32.59 o 
  -8   8   4      428.16      443.31     38.12 o 
  -6   8   4      527.63      476.44     36.82 o 
  -4   8   4      423.24      383.33     61.20 o 
  -2   8   4      737.79      711.47     50.22 o 
   0   8   4      115.67      129.21     37.80 o 
   2   8   4      553.17      544.40     58.12 o 
 -11   9   4       15.79       15.91     31.85 o 
  -9   9   4      277.64      321.64     38.56 o 
  -7   9   4      751.56      689.82     47.43 o 
  -5   9   4     1954.47     1964.14    144.92 o 
  -3   9   4     1832.23     1808.01     94.24 o 
  -1   9   4      760.37      774.34     52.08 o 
   1   9   4     1870.44     1657.82    124.26 o 
 -10  10   4       19.96       33.41     32.16 o 
  -8  10   4       15.68       18.56     27.40 o 
  -6  10   4      254.84      288.30     62.96 o 
  -4  10   4      156.41      186.23     52.96 o 
  -2  10   4      545.48      547.54     46.66 o 
   0  10   4      997.36      947.51     87.02 o 
   2  10   4      173.77      236.66     50.87 o 
  -9  11   4      110.92      150.44     36.60 o 
  -7  11   4      260.33      354.22     73.83 o 
  -5  11   4      149.77      180.95     57.35 o 
  -3  11   4      168.98      193.39     37.14 o 
  -1  11   4     1085.78      954.77     93.28 o 
   1  11   4     2276.36     2251.88    152.50 o 
  -8  12   4       48.30      113.82     63.94 o 
  -6  12   4       84.03       86.36     57.46 o 
  -4  12   4       31.89       -0.10     27.75 o 
  -2  12   4      243.66      234.58     38.80 o 
   0  12   4      581.26      492.32     74.82 o 
  -5  13   4      724.56      732.50     94.16 o 
  -3  13   4      497.85      480.68     53.75 o 
  -1  13   4      535.26      448.82     78.67 o 
   1  13   4      265.57      303.46     65.81 o 
  -4  14   4      199.29      206.93     42.97 o 
  -2  14   4      353.55      306.84     47.52 o 
   0  14   4      278.47      282.03     69.44 o 
  -3  15   4        6.82       10.09     33.87 o 
  -1  15   4      149.25      132.24     41.72 o 
 -13   1   5        4.07       -8.61     26.37 o 
 -11   1   5      156.56      132.53     20.94 o 
  -9   1   5      281.07      310.60     21.86 o 
  -7   1   5     1551.61     1545.87     44.73 o 
  -5   1   5     2279.16     2283.45     57.99 o 
  -3   1   5     4840.79     4693.10    188.57 o 
  -1   1   5    10420.15    10458.99    408.79 o 
   1   1   5     5138.87     4829.20    269.40 o 
 -12   2   5       39.90        4.48     43.51 o 
 -10   2   5       16.80       11.31     16.15 o 
  -8   2   5      337.39      395.30     23.06 o 
  -6   2   5      121.79      142.50     13.66 o 
  -4   2   5      895.01      884.18     27.03 o 
  -2   2   5     3022.05     3037.07    130.27 o 
   0   2   5     3410.30     3655.03    208.86 o 
   2   2   5      577.50      610.43     46.47 o 
   4   2   5      328.03      370.37     36.04 o 
 -13   3   5       17.29       69.00     42.96 o 
 -11   3   5      417.27      390.03     34.63 o 
  -9   3   5      404.35      438.57     32.00 o 
  -7   3   5     1955.40     1952.52     53.62 o 
  -5   3   5      243.52      264.74     15.17 o 
  -3   3   5     1641.76     1474.12     96.14 o 
  -1   3   5     8312.57     8449.84    456.40 o 
   1   3   5     5796.13     5592.90    310.38 o 
 -12   4   5       63.10       -5.73     30.58 o 
 -10   4   5      216.44      194.56     32.75 o 
  -8   4   5      739.61      737.82     44.59 o 
  -6   4   5      597.12      662.97     38.21 o 
  -4   4   5     1438.50     1496.42    118.44 o 
  -2   4   5      927.76      881.26     65.48 o 
   0   4   5     3885.45     3776.98    206.77 o 
   2   4   5     2532.66     2528.57    108.32 o 
 -11   5   5      110.75       49.46     31.64 o 
  -9   5   5       32.06       17.66     23.91 o 
  -7   5   5      453.19      440.74     64.22 o 
  -5   5   5     2078.51     2009.86    109.32 o 
  -3   5   5     1517.58     1419.84    107.56 o 
  -1   5   5     4906.28     4949.07    294.01 o 
   1   5   5      886.39      867.33     52.39 o 
 -12   6   5        9.97       29.11     34.02 o 
 -10   6   5       82.41      100.90     31.03 o 
  -8   6   5      148.54      225.15     35.82 o 
  -6   6   5      855.53      871.56     45.82 o 
  -4   6   5     2069.71     2094.66    143.05 o 
  -2   6   5     4543.04     4671.65    276.32 o 
   0   6   5     1239.44     1291.44     69.68 o 
   2   6   5      770.56      793.81     59.77 o 
 -11   7   5       52.64       11.28     41.81 o 
  -9   7   5      100.74       87.82     28.46 o 
  -7   7   5      469.28      446.63     38.20 o 
  -5   7   5      748.79      853.36     85.15 o 
  -3   7   5      283.06      282.47     48.89 o 
  -1   7   5     1243.56     1263.54     66.31 o 
   1   7   5     2633.79     2735.28    116.16 o 
 -10   8   5      435.05      426.62     44.20 o 
  -8   8   5      951.58      991.31     86.19 o 
  -6   8   5       11.15       14.72     41.53 o 
  -4   8   5       70.18       84.16     42.52 o 
  -2   8   5     1246.61     1235.74     69.65 o 
   0   8   5     2745.00     2738.82    125.00 o 
  -9   9   5        4.76       13.38     29.19 o 
  -7   9   5      226.80      237.43     62.85 o 
  -5   9   5      107.23      130.74     50.21 o 
  -3   9   5      701.91      652.29     74.05 o 
  -1   9   5      524.75      506.39     45.87 o 
   1   9   5      365.66      325.21     51.20 o 
 -10  10   5       49.62      -18.57     39.22 o 
  -8  10   5       72.87       72.72     30.73 o 
  -6  10   5      218.91      293.68     65.92 o 
  -4  10   5      956.24     1001.90     97.56 o 
  -2  10   5     1214.51     1217.60     73.74 o 
   0  10   5     1992.33     1818.30     97.50 o 
  -7  11   5       17.10       16.59     50.98 o 
  -5  11   5       18.78       32.96     49.77 o 
  -3  11   5       84.13       82.12     30.71 o 
  -1  11   5      119.17      104.49     30.84 o 
  -6  12   5      291.10      260.50     71.85 o 
  -4  12   5      197.00      210.07     63.17 o 
  -2  12   5      352.45      343.30     47.08 o 
   0  12   5      567.43      558.79     51.93 o 
  -5  13   5       30.57       69.00     59.00 o 
  -3  13   5      340.97      322.08     47.06 o 
  -1  13   5       34.22       53.45     31.70 o 
  -4  14   5      130.66      208.64     70.76 o 
  -2  14   5      368.17      437.68     65.21 o 
   0  14   5      426.34      490.24     75.81 o 
  -3  15   5       18.61       39.11     47.46 o 
  -1  15   5       82.04      108.30     38.17 o 
 -12   0   6      101.15       62.47     31.67 o 
 -10   0   6      472.57      461.74     50.10 o 
  -8   0   6      799.50      798.09     44.64 o 
  -6   0   6     1691.62     1624.70     65.29 o 
  -4   0   6      962.41      882.25     76.14 o 
  -2   0   6     2835.70     2819.91    173.81 o 
   0   0   6    11976.03    12056.30    664.38 o 
 -13   1   6       24.62      -26.75     32.30 o 
 -11   1   6       62.68       50.65     20.29 o 
  -9   1   6      142.01      166.58     19.33 o 
  -7   1   6      297.85      308.79     19.62 o 
  -5   1   6      187.54      222.70     30.41 o 
  -3   1   6      264.64      276.39     29.36 o 
  -1   1   6     1594.27     1692.16     78.72 o 
   1   1   6      856.07      832.15     61.09 o 
 -12   2   6       35.26       30.47     27.76 o 
 -10   2   6      271.56      289.02     31.58 o 
  -8   2   6      177.06      221.26     28.84 o 
  -6   2   6      680.41      678.18     26.60 o 
  -4   2   6     7504.01     7381.32    294.49 o 
  -2   2   6     7656.17     7621.36    305.79 o 
   0   2   6     8802.96     9111.91    549.90 o 
   2   2   6     3828.45     3696.45    211.94 o 
 -11   3   6       23.91       54.32     25.86 o 
  -9   3   6        3.00        0.73     19.53 o 
  -7   3   6       48.26       54.94     18.41 o 
  -5   3   6     1545.43     1546.55     83.56 o 
  -3   3   6     2898.64     3089.31    188.54 o 
  -1   3   6      659.83      635.05     61.64 o 
   1   3   6     1284.09     1324.26     91.74 o 
 -12   4   6       40.03       42.39     33.83 o 
 -10   4   6      170.50      192.99     33.59 o 
  -8   4   6      120.55      175.99     28.07 o 
  -6   4   6      290.43      259.28     27.67 o 
  -4   4   6     3831.53     3877.62    234.46 o 
  -2   4   6      779.28      747.00     65.81 o 
   0   4   6     4159.22     4005.51    222.93 o 
   2   4   6     4255.77     4157.52    169.05 o 
 -11   5   6       54.23       36.63     32.62 o 
  -9   5   6      181.34      193.48     32.17 o 
  -7   5   6      473.52      518.22     38.55 o 
  -5   5   6      491.23      519.35     66.14 o 
  -3   5   6      318.40      371.03     50.65 o 
  -1   5   6      862.22      856.98     74.05 o 
   1   5   6     2337.05     2371.03    101.45 o 
   3   5   6     8315.43     8356.45    477.16 o 
 -12   6   6        7.28      -53.89     35.93 o 
 -10   6   6       41.26        6.26     28.66 o 
  -8   6   6      257.39      282.47     34.09 o 
  -6   6   6      147.32      142.39     48.56 o 
  -4   6   6      277.09      282.14     50.43 o 
  -2   6   6     1297.13     1331.07    100.75 o 
   0   6   6     1032.82     1020.86     57.11 o 
   2   6   6     8213.08     8527.19    472.33 o 
 -11   7   6      133.56      127.55     58.84 o 
  -9   7   6       15.14      -18.84     27.67 o 
  -7   7   6       75.71       71.85     47.46 o 
  -5   7   6      974.33     1012.67     92.18 o 
  -3   7   6     1047.21     1016.95     92.40 o 
  -1   7   6     1968.25     2008.52    130.96 o 
   1   7   6     3074.82     2981.30    143.56 o 
   3   7   6     3169.11     3040.31    194.36 o 
 -10   8   6       86.82       74.80     34.72 o 
  -8   8   6       22.23      -27.62     24.01 o 
  -6   8   6      398.04      398.72     68.67 o 
  -4   8   6      659.46      654.27     78.34 o 
  -2   8   6      214.66      266.10     52.63 o 
   0   8   6      183.93      229.14     31.39 o 
   2   8   6      346.57      388.28     55.59 o 
  -9   9   6       53.72       15.63     30.34 o 
  -7   9   6      247.50      221.61     63.83 o 
  -5   9   6      523.40      520.01     74.60 o 
  -3   9   6     2561.39     2555.89    170.74 o 
  -1   9   6     1974.03     1899.06    102.86 o 
   1   9   6      707.66      649.44     74.27 o 
  -8  10   6       46.52       57.24     57.24 o 
  -6  10   6       27.17       51.86     52.63 o 
  -4  10   6       79.46       81.74     50.43 o 
  -2  10   6       66.00       78.54     28.93 o 
   0  10   6      359.17      346.23     45.10 o 
  -7  11   6       95.79      144.59     64.82 o 
  -5  11   6      236.94      233.80     66.91 o 
  -3  11   6       88.23      143.82     57.13 o 
  -1  11   6      868.93      855.93     61.99 o 
   1  11   6     1004.15     1149.12    109.65 o 
  -6  12   6      122.64       64.38     62.52 o 
  -4  12   6       72.62       79.77     55.37 o 
  -2  12   6      133.56      123.52     35.12 o 
   0  12   6       95.66       93.06     47.13 o 
  -5  13   6      310.75      383.00     84.05 o 
  -3  13   6      858.69      929.61    106.24 o 
  -1  13   6      771.88      831.22     68.07 o 
   1  13   6      188.92      192.27     59.44 o 
  -4  14   6      130.93      226.66     73.61 o 
  -2  14   6      119.93      188.47     43.44 o 
   0  14   6      203.21      203.59     61.42 o 
   2  14   6      119.10      167.55     58.01 o 
 -11   1   7        2.97       -7.25     23.59 o 
  -9   1   7       68.01       70.58     17.79 o 
  -7   1   7      574.37      583.56     26.62 o 
  -5   1   7     2082.45     2012.96     99.37 o 
  -3   1   7     4441.11     4394.90    187.46 o 
  -1   1   7     3713.74     3636.39    154.07 o 
   1   1   7     4622.17     4411.48    257.31 o 
 -12   2   7        9.74      -29.29     25.85 o 
 -10   2   7      161.03      120.68     26.17 o 
  -8   2   7      114.86      148.37     24.38 o 
  -6   2   7      363.55      429.14     43.74 o 
  -4   2   7      126.99       97.44     31.04 o 
  -2   2   7     1207.23     1079.71     60.71 o 
   0   2   7      179.80      232.59     35.49 o 
 -11   3   7       49.10       50.38     26.30 o 
  -9   3   7       59.71       32.52     22.37 o 
  -7   3   7     1757.53     1664.63     62.49 o 
  -5   3   7      762.66      728.80     52.94 o 
  -3   3   7     2843.71     2683.23    175.24 o 
  -1   3   7     2048.59     2033.24    129.43 o 
   1   3   7     3216.50     3237.08    181.72 o 
 -12   4   7        1.68      -39.44     60.32 o 
 -10   4   7       75.46       90.43     30.85 o 
  -8   4   7      637.58      712.00     46.88 o 
  -6   4   7      457.45      543.85     73.06 o 
  -4   4   7      544.60      537.70     67.79 o 
  -2   4   7      155.64      153.93     37.69 o 
   0   4   7     3320.58     3126.45    182.49 o 
 -11   5   7        6.43        7.02     31.43 o 
  -9   5   7        2.50        0.68     25.93 o 
  -7   5   7      308.44      305.55     64.05 o 
  -5   5   7      947.89      946.96     91.19 o 
  -3   5   7     2215.89     2134.43    146.24 o 
  -1   5   7     4537.42     4359.84    262.26 o 
   1   5   7     3304.95     3226.87    206.77 o 
   3   5   7      539.54      566.93     66.36 o 
 -10   6   7       28.12       33.19     31.31 o 
  -8   6   7       20.78       14.17     51.53 o 
  -6   6   7      439.57      489.69     72.51 o 
  -4   6   7     1085.38     1123.96     96.69 o 
  -2   6   7     3710.41     3769.95    229.63 o 
   0   6   7     4736.47     4575.18    279.51 o 
   4   6   7     1027.90      927.85     93.50 o 
 -11   7   7       11.58       52.30     42.30 o 
  -9   7   7      101.58       65.67     31.35 o 
  -7   7   7      352.70      366.30     71.96 o 
  -5   7   7      498.56      467.05     73.94 o 
  -3   7   7       76.64       71.63     38.56 o 
  -1   7   7     2759.54     2774.42    175.90 o 
   1   7   7      282.96      323.46     50.76 o 
   3   7   7      871.01      836.77     89.21 o 
 -10   8   7      118.77      109.34     35.40 o 
  -8   8   7      211.74      238.31     68.56 o 
  -6   8   7      582.46      571.21     78.56 o 
  -4   8   7      525.17      556.16     70.98 o 
  -2   8   7     1407.93     1282.95    113.61 o 
   0   8   7     1589.67     1587.36     83.64 o 
   2   8   7     1120.49     1088.59     93.72 o 
   4   8   7      821.55      732.94     82.07 o 
  -9   9   7       27.64       65.92     61.31 o 
  -7   9   7       62.66       86.47     57.68 o 
  -5   9   7      130.49      136.79     55.48 o 
  -3   9   7      167.94      277.42     58.56 o 
  -1   9   7      251.79      378.28     59.88 o 
   1   9   7      146.57      195.68     48.12 o 
   3   9   7       49.89       51.53     38.67 o 
   5   9   7      109.98      121.08     45.60 o 
  -8  10   7       32.51      100.53     63.28 o 
  -6  10   7      146.46      179.09     62.96 o 
  -4  10   7      752.16      801.94     91.63 o 
  -2  10   7     1041.90     1133.63    106.24 o 
   0  10   7     1275.82     1292.94    113.39 o 
   2  10   7      567.98      651.75     82.29 o 
   4  10   7      245.94      307.96     61.64 o 
  -7  11   7       23.19       72.29     61.64 o 
  -5  11   7        8.38       35.71     54.82 o 
  -3  11   7       16.78        5.16     47.79 o 
  -1  11   7      192.62      187.82     37.79 o 
   1  11   7      182.89      207.65     55.92 o 
   3  11   7      128.45      105.15     50.98 o 
  -6  12   7      239.53      348.73     83.17 o 
  -4  12   7      324.93      385.64     79.00 o 
  -2  12   7      166.13      251.16     66.03 o 
   0  12   7      256.82      283.57     63.17 o 
   2  12   7      278.28      415.42     72.40 o 
   4  12   7      274.39      269.51     65.59 o 
  -3  13   7       49.08      138.33     64.93 o 
  -1  13   7       97.11      100.75     52.41 o 
   1  13   7        4.92       24.17     47.57 o 
   3  13   7       20.95       55.48     54.28 o 
   0  14   7      173.94      200.51     63.94 o 
 -12   0   8        9.42      -77.79     51.86 o 
 -10   0   8      286.60      284.64     37.93 o 
  -8   0   8      940.79      885.44     93.39 o 
  -6   0   8     1041.79     1221.09    105.36 o 
  -4   0   8      986.35     1014.86     89.43 o 
  -2   0   8     1495.90     1467.20    108.66 o 
   0   0   8     1232.16     1334.47     89.65 o 
 -11   1   8       70.53       64.95     29.07 o 
  -9   1   8       19.89       29.80     25.36 o 
  -7   1   8      159.16      124.57     38.89 o 
  -5   1   8      244.16      235.31     36.82 o 
  -3   1   8      191.66      222.24     31.43 o 
  -1   1   8      117.00       97.28     23.49 o 
   1   1   8      204.00      223.91     34.06 o 
 -12   2   8       12.55        5.31     33.93 o 
 -10   2   8      125.29      117.20     29.47 o 
  -8   2   8       27.90       63.13     39.83 o 
  -6   2   8     1115.17     1130.71     70.96 o 
  -4   2   8     1353.20     1272.65     72.90 o 
  -2   2   8     3682.99     3629.10    223.25 o 
   0   2   8     2043.96     2026.32    134.59 o 
 -11   3   8       19.83       41.10     28.70 o 
  -9   3   8        0.46      -17.95     21.70 o 
  -7   3   8      209.91      211.39     39.45 o 
  -5   3   8      193.05      220.29     35.84 o 
  -3   3   8     1906.53     1899.20    130.96 o 
  -1   3   8      935.82      931.03     75.48 o 
 -10   4   8      142.54      178.29     36.62 o 
  -8   4   8      322.41      348.18     69.99 o 
  -6   4   8     1102.52     1080.57    103.06 o 
  -4   4   8     1426.55     1424.46    114.81 o 
  -2   4   8     1573.08     1569.59    122.28 o 
   0   4   8      233.73      202.82     37.36 o 
 -11   5   8       58.63       27.80     40.76 o 
  -9   5   8      198.96      200.07     67.79 o 
  -7   5   8       80.27      173.92     59.77 o 
  -5   5   8      478.64      488.59     71.09 o 
  -3   5   8      461.64      531.44     64.60 o 
  -1   5   8     1039.61     1056.83     86.58 o 
 -10   6   8       94.94      147.55     68.23 o 
  -8   6   8      118.75      136.57     63.39 o 
  -6   6   8       84.58      129.54     54.50 o 
  -4   6   8      377.80      385.64     63.83 o 
  -2   6   8      871.54      968.50     85.70 o 
  -9   7   8      136.87      117.56     66.91 o 
  -7   7   8      237.02      309.28     73.06 o 
  -5   7   8      632.76      587.58     79.55 o 
  -3   7   8     1581.16     1723.96    128.66 o 
  -1   7   8      122.21      142.28     40.10 o 
   3   7   8     1236.89     1218.01    104.38 o 
  -8   8   8       63.17       79.66     61.86 o 
  -6   8   8       52.36       43.51     51.42 o 
  -4   8   8      929.73      898.18     93.72 o 
  -2   8   8      218.82      196.45     50.43 o 
   2   8   8       62.41       76.03     38.34 o 
   4   8   8      358.39      339.06     60.98 o 
  -7   9   8      248.11      252.04     72.18 o 
  -5   9   8      917.75      960.92    106.02 o 
  -3   9   8     1287.48     1321.62    114.92 o 
  -1   9   8      324.70      250.39     52.19 o 
   3   9   8      857.32      714.92     87.02 o 
  -6  10   8       41.48       64.71     58.89 o 
  -4  10   8        6.38      -20.11     45.82 o 
  -2  10   8      171.10      154.15     53.29 o 
   2  10   8      436.26      455.19     72.51 o 
   4  10   8       94.23      133.93     54.28 o 
  -5  11   8      101.66      103.50     61.42 o 
  -3  11   8      108.90      117.56     57.35 o 
   1  11   8      586.75      676.58     87.57 o 
   3  11   8      779.10      865.44    103.94 o 
  -4  12   8      135.06       71.42     60.65 o 
   0  12   8        2.83      -24.72     36.92 o 
   2  12   8        6.38       70.98     52.41 o 
   4  12   8      242.13      171.73     64.71 o 
  -3  13   8      305.22      353.12     83.72 o 
   1  13   8      235.08      173.48     64.16 o 
 -11   1   9        9.99       26.92     27.88 o 
  -9   1   9       88.43      116.59     42.08 o 
  -7   1   9      237.92      255.98     43.77 o 
  -5   1   9      927.63      957.27     66.04 o 
  -3   1   9      999.77     1024.03     64.61 o 
  -1   1   9     2822.72     2815.51    181.50 o 
 -10   2   9       71.77       42.93     40.31 o 
  -8   2   9       51.66       48.99     36.60 o 
  -6   2   9      264.72      328.26     44.98 o 
  -4   2   9      211.66      207.80     35.62 o 
  -2   2   9      614.41      667.79     70.21 o 
   0   2   9      379.96      389.60     53.18 o 
  -9   3   9      279.63      289.23     50.09 o 
  -7   3   9      391.98      437.95     52.59 o 
  -5   3   9     1771.66     1774.50    137.56 o 
  -3   3   9       22.56      -24.83     27.91 o 
  -1   3   9      330.52      366.41     50.87 o 
 -10   4   9       10.53       13.07     60.43 o 
  -8   4   9      187.83      261.05     71.09 o 
  -6   4   9       96.64      108.77     51.97 o 
  -4   4   9      338.27      391.68     61.86 o 
  -2   4   9     2195.97     2205.41    160.30 o 
  -9   5   9       42.71       13.73     56.91 o 
  -7   5   9       26.70       62.30     52.52 o 
  -5   5   9      242.71      311.04     63.83 o 
  -3   5   9      918.85      912.14     89.65 o 
  -1   5   9      311.47      254.02     47.57 o 
  -8   6   9       85.69       87.57     60.32 o 
  -6   6   9       99.97      110.75     56.25 o 
  -4   6   9      211.35      202.82     55.48 o 
  -2   6   9      881.57      925.10     90.20 o 
  -7   7   9      105.47       92.40     61.97 o 
  -5   7   9      240.46      328.07     70.21 o 
  -3   7   9      858.15      900.27     94.27 o 
  -8   8   9      321.73      271.27     79.22 o 
  -6   8   9      766.91      835.34    102.73 o 
  -4   8   9      649.39      639.88     89.54 o 
  -2   8   9      203.41      233.58     56.14 o 
  -7   9   9      151.68      232.81     77.02 o 
  -5   9   9       33.75        8.79     52.63 o 
  -3   9   9      103.69      167.44     57.02 o 
  -6  10   9      106.61       80.31     63.17 o 
  -4  10   9       39.80       53.07     55.37 o 
  -5  11   9       24.99       23.40     59.44 o 
  -3  11   9        0.16      -66.25     47.02 o 
   3  11   9        4.43        2.09     49.88 o 
  -4  12   9      207.37      242.59     75.59 o 
 -10   0  10       92.97      144.70     66.69 o 
  -8   0  10      527.86      510.23     85.59 o 
  -6   0  10      382.62      426.95     73.50 o 
  -4   0  10      988.72     1028.60     96.58 o 
  -2   0  10      897.23      786.34     78.45 o 
  -9   1  10      116.57      134.63     46.43 o 
  -7   1  10      104.31       82.85     38.34 o 
  -5   1  10      536.71      498.92     52.63 o 
  -3   1  10       82.34       88.48     29.82 o 
  -1   1  10       56.09       53.51     34.94 o 
  -8   2  10      366.24      271.77     49.21 o 
  -6   2  10       16.28        6.62     31.49 o 
  -4   2  10      395.99      491.49     50.11 o 
  -2   2  10     2246.92     2233.43    148.65 o 
  -9   3  10        5.99       -5.80     42.03 o 
  -7   3  10       59.18       40.10     52.41 o 
  -5   3  10      711.59      642.41     80.64 o 
  -3   3  10      315.01      312.36     56.69 o 
  -1   3  10      139.80      111.63     38.23 o 
  -8   4  10       87.30       43.84     58.01 o 
  -6   4  10      337.14      298.95     67.35 o 
  -4   4  10      153.22      121.63     48.45 o 
  -2   4  10     1538.89     1523.78    113.71 o 
  -9   5  10       21.66       46.80     66.47 o 
  -7   5  10       33.70       53.73     57.35 o 
  -5   5  10      329.90      383.66     71.53 o 
  -3   5  10      539.40      558.03     75.37 o 
  -8   6  10       15.72        8.35     59.88 o 
  -6   6  10       77.03      111.96     58.56 o 
  -4   6  10       55.79       17.47     43.84 o 
  -2   6  10      219.26      185.24     47.24 o 
  -7   7  10      101.89      180.30     71.53 o 
  -5   7  10      166.00      225.12     66.47 o 
  -3   7  10      347.38      395.75     68.34 o 
  -6   8  10      185.41      260.50     74.82 o 
  -4   8  10       91.74      168.98     61.09 o 
  -5   9  10      167.49      154.59     69.88 o 
  -3   9  10      455.85      453.21     80.64 o 
  -4  10  10        2.71       16.26     54.82 o 
  -7   1  11       86.49      101.23     42.17 o 
  -5   1  11      499.38      522.03     56.56 o 
  -3   1  11      790.61      748.39     74.11 o 
  -8   2  11      291.09      194.63     49.40 o 
  -6   2  11       43.18        5.23     35.32 o 
  -4   2  11       75.57       58.45     46.58 o 
  -2   2  11      341.45      432.89     65.81 o 
  -7   3  11      113.91       65.26     58.89 o 
  -5   3  11      684.43      655.70     85.92 o 
  -3   3  11       91.52      148.54     51.64 o 
  -8   4  11       97.75       82.73     65.37 o 
  -6   4  11      149.49      136.35     59.55 o 
  -4   4  11      111.51      160.19     53.07 o 
  -7   5  11        6.33       30.21     58.78 o 
  -5   5  11      124.37      116.57     57.02 o 
  -3   5  11      329.57      284.67     59.99 o 
  -6   6  11       34.89       82.62     59.22 o 
  -4   6  11      171.44      235.89     62.85 o 
  -5   7  11      172.44      128.66     61.53 o 
  -6   8  11      121.00      219.30     76.03 o 
  -4   8  11      346.02      432.56     81.52 o 
  -5   9  11       15.94      -50.76     55.70 o 
  -6   0  12      336.29      375.20     78.78 o 
  -4   0  12      321.76      208.75     60.65 o 
  -7   1  12        8.28       41.48     40.85 o 
  -5   1  12       28.52      -16.55     33.64 o 
  -3   1  12       53.10       75.48     49.33 o 
  -6   2  12       22.28       11.43     52.74 o 
  -4   2  12       39.25       -2.97     44.94 o 
  -7   3  12      104.67       71.85     64.71 o 
  -5   3  12      172.03      133.93     60.32 o 
  -3   3  12       42.13       45.60     49.22 o 
  -6   4  12       50.44       96.03     61.20 o 
  -4   4  12      237.52      181.94     58.89 o 
  -5   5  12       65.12       49.33     54.39 o 
  -6   6  12        7.78       10.66     55.92 o 
  -4   6  12       53.69       79.22     54.39 o 
  -5   7  12      117.18       21.20     56.36 o 
  -5   1  13      223.67      215.45     69.00 o 
  -6   2  13       15.65       13.18     55.81 o 
  -4   2  13      138.32      155.14     60.65 o 
  -5   3  13      225.39      228.31     68.45 o 
                                                 
